# Supplementary material for: S100A14 as a Potential Biomarker of the Colorectal Serrated Neoplasia Pathway
Source: Int J Mol Sci. 2025 Jul 31;26(15):7401. doi: 10.3390/ijms26157401 (PMC12347601; doi:10.3390/ijms26157401)
Supplement: Supplementary file 1 [file ijms-26-07401-s001.zip]

Archive with 2 entries (2 files):
- Supplementary table S1 S2 S3 and figure S1-layout1.pdf
- Supplementary Table Slayout.xlsx
