# Supplementary material for: S100A14 as a Potential Biomarker of the Colorectal Serrated Neoplasia Pathway
Source: Int J Mol Sci. 2025 Jul 31;26(15):7401. doi: 10.3390/ijms26157401 (PMC12347601; doi:10.3390/ijms26157401)
Supplement: Supplementary file 1 [file ijms-26-07401-s001.zip › Supplementary Table Slayout.xlsx]

## Sheet: SSL vs DH PV
LFQ intensity 2515-ABG02	LFQ intensity 2516-S03	LFQ intensity 2517-AFS03	LFQ intensity 2518-AHG01	LFQ intensity 2520-ABG03	LFQ intensity 2521-AFS01	LFQ intensity 2522-AHG03	LFQ intensity 2523-ABG01	LFQ intensity 2524-S01	LFQ intensity 2525-AFS02	LFQ intensity 2526-AHG02	LFQ intensity 2527-S02	LFQ intensity 2601-S04	Only identified by site	Reverse	Potential contaminant	GOBP name	GOBP	GOMF name	GOMF	GOCC name	GOCC	KEGG name	KEGG	GSEA	Student's T-test Significant SSA/P_DHPV -Ttest-SSAP-DH	Student's T-test significant	Peptides	Razor + unique peptides	Unique peptides	Sequence coverage [%]	Unique + razor sequence coverage [%]	Unique sequence coverage [%]	Mol. weight [kDa]	Q-value	Score	Intensity	MS/MS Count	Student's T-test p-value SSA/P_DHPV -Ttest-SSAP-DH	Student's T-test Difference SSA/P_DHPV -Ttest-SSAP-DH	ratio SSAP/DH (FC)	Up or Down	Student's T-test Test statistic SSA/P_DHPV -Ttest-SSAP-DH	Protein IDs	Majority protein IDs	Protein names	Gene names	id
32.5139	31.3287	32.6988	33.2071	32.7082	32.7629	32.8081	32.995	31.5855	32.7838	32.9343	31.5059	31.417				biological regulation;cell activation;cell activation involved in immune response;cellular component organization;cellular component organization or biogenesis;cellular membrane organization;cellular process;defense response;defense response to bacterium;endocytosis;establishment of localization;establishment of localization in cell;exocytosis;immune effector process;immune system process;leukocy…	GO:0001775;GO:0002252;GO:0002263;GO:0002274;GO:0002275;GO:0002283;GO:0002366;GO:0002376;GO:0006355;GO:0006810;GO:0006887;GO:0006897;GO:0006909;GO:0006950;GO:0006952;GO:0009607;GO:0009617;GO:0009889;GO:0009987;GO:0010324;GO:0010468;GO:0010556;GO:0010594;GO:0010595;GO:0016043;GO:0016044;GO:0016192;GO:0019219;GO:0019222;GO:0022603;GO:0030334;GO:0030335;GO:0031323;GO:0031326;GO:0032879;GO:0032940;GO:…	binding;calcium ion binding;calcium-dependent phospholipid binding;calcium-dependent protein binding;cation binding;enzyme inhibitor activity;enzyme regulator activity;ion binding;lipase inhibitor activity;lipid binding;metal ion binding;phospholipase A2 inhibitor activity;phospholipase inhibitor activity;phospholipid binding;protein binding	GO:0004857;GO:0004859;GO:0005488;GO:0005509;GO:0005515;GO:0005543;GO:0005544;GO:0008289;GO:0019834;GO:0030234;GO:0043167;GO:0043169;GO:0046872;GO:0048306;GO:0055102	cell part;cytoplasm;cytoplasmic membrane-bounded vesicle;cytoplasmic part;cytoplasmic vesicle;cytoplasmic vesicle membrane;cytoplasmic vesicle part;endocytic vesicle membrane;extracellular membrane-bounded organelle;extracellular organelle;extracellular region part;extracellular vesicular exosome;intracellular membrane-bounded organelle;intracellular organelle;intracellular organelle part;intrace…	GO:0005737;GO:0005886;GO:0012506;GO:0016020;GO:0016023;GO:0030141;GO:0030659;GO:0030666;GO:0030670;GO:0031090;GO:0031410;GO:0031982;GO:0031988;GO:0042581;GO:0043226;GO:0043227;GO:0043229;GO:0043230;GO:0043231;GO:0044421;GO:0044422;GO:0044424;GO:0044433;GO:0044444;GO:0044446;GO:0044464;GO:0065010;GO:0070062			ACEVEDO_FGFR1_TARGETS_IN_PROSTATE_CANCER_MODEL_UP;APRELIKOVA_BRCA1_TARGETS;ATF2_S_UP.V1_UP;BASAKI_YBX1_TARGETS_UP;BERENJENO_TRANSFORMED_BY_RHOA_FOREVER_DN;BERENJENO_TRANSFORMED_BY_RHOA_UP;BMI1_DN.V1_UP;BMI1_DN_MEL18_DN.V1_UP;BOQUEST_STEM_CELL_DN;BROWNE_HCMV_INFECTION_48HR_UP;BRUECKNER_TARGETS_OF_MIRLET7A3_DN;BRUINS_UVC_RESPONSE_EARLY_LATE;BRUINS_UVC_RESPONSE_VIA_TP53_GROUP_B;BURTON_ADIPOGENESIS_8…	+	SSA/P_DH	18	18	18	66.6	66.6	66.6	36.375	0	286.34	36448000000	433	8.11052e-06	1.28925	2.444	UP	18.6724	P12429	P12429	Annexin A3	ANXA3	1184
34.4149	34.2024	35.6832	34.521	34.62	35.6049	35.0569	34.6531	34.1269	35.518	34.5234	34.2655	34.436				apoptosis;cell death;cell junction assembly;cell junction organization;cell-substrate junction assembly;cellular component assembly;cellular component assembly at cellular level;cellular component disassembly;cellular component disassembly at cellular level;cellular component disassembly involved in apoptosis;cellular component organization;cellular component organization at cellular level;cellul…	GO:0006915;GO:0006921;GO:0007044;GO:0008219;GO:0009987;GO:0012501;GO:0016043;GO:0016265;GO:0022411;GO:0022607;GO:0030198;GO:0031581;GO:0034329;GO:0034330;GO:0043062;GO:0071840;GO:0071841;GO:0071842;GO:0071844;GO:0071845	ankyrin binding;binding;cytoskeletal protein binding;protein binding;structural constituent of muscle;structural molecule activity	GO:0005198;GO:0005488;GO:0005515;GO:0008092;GO:0008307;GO:0030506	adherens junction;anchoring junction;cell junction;cell part;cell-substrate adherens junction;cell-substrate junction;contractile fiber part;costamere;cytoplasm;cytoplasmic part;cytoskeleton;cytosol;extracellular membrane-bounded organelle;extracellular organelle;extracellular region part;extracellular vesicular exosome;focal adhesion;hemidesmosome;intermediate filament cytoskeleton;intracellular…	GO:0005737;GO:0005829;GO:0005856;GO:0005886;GO:0005912;GO:0005924;GO:0005925;GO:0016020;GO:0016528;GO:0030054;GO:0030055;GO:0030056;GO:0031982;GO:0031988;GO:0042383;GO:0043034;GO:0043226;GO:0043227;GO:0043228;GO:0043229;GO:0043230;GO:0043232;GO:0044421;GO:0044422;GO:0044424;GO:0044444;GO:0044449;GO:0044464;GO:0045111;GO:0065010;GO:0070062;GO:0070161			AAAYRNCTG_UNKNOWN;AAGCAAT,MIR-137;ALFANO_MYC_TARGETS;AMIT_EGF_RESPONSE_480_HELA;ARGGGTTAA_UNKNOWN;BENPORATH_EED_TARGETS;BENPORATH_ES_WITH_H3K27ME3;BENPORATH_PRC2_TARGETS;BENPORATH_SUZ12_TARGETS;BILD_MYC_ONCOGENIC_SIGNATURE;BLALOCK_ALZHEIMERS_DISEASE_UP;BROWNE_HCMV_INFECTION_14HR_DN;BROWNE_HCMV_INFECTION_16HR_DN;BROWNE_HCMV_INFECTION_4HR_DN;BRUINS_UVC_RESPONSE_VIA_TP53_GROUP_A;CAGCCTC,MIR-485-5P;C…	+	SSA/P_DH	216	216	209	55.2	55.2	53	531.78	0	323.31	157150000000	3521	2.12396e-05	1.3443	2.53907	UP	15.3577	Q15149	Q15149	Plectin	PLEC	2950
32.7475	31.7999	32.7152	32.2678	32.3028	32.8383	32.833	32.6279	31.831	32.643	32.4245	31.6987	31.6228				cellular component organization;cellular component organization at cellular level;cellular component organization or biogenesis;cellular component organization or biogenesis at cellular level;cellular process;COPI coating of Golgi vesicle;establishment of localization;establishment of localization in cell;establishment of protein localization;Golgi transport vesicle coating;Golgi vesicle transpor…	GO:0006810;GO:0006886;GO:0006890;GO:0006891;GO:0006901;GO:0006996;GO:0009987;GO:0015031;GO:0016032;GO:0016043;GO:0016050;GO:0016192;GO:0045184;GO:0046907;GO:0048193;GO:0048200;GO:0048205;GO:0051234;GO:0051649;GO:0061024;GO:0071840;GO:0071841;GO:0071842	structural molecule activity	GO:0005198	cell part;COPI vesicle coat;cytoplasm;cytoplasmic membrane-bounded vesicle;cytoplasmic part;cytoplasmic vesicle;cytoplasmic vesicle part;cytosol;endoplasmic reticulum-Golgi intermediate compartment;Golgi apparatus;Golgi apparatus part;Golgi membrane;Golgi-associated vesicle;intracellular membrane-bounded organelle;intracellular organelle;intracellular organelle part;intracellular part;macromolecu…	GO:0000139;GO:0005737;GO:0005793;GO:0005794;GO:0005798;GO:0005829;GO:0005886;GO:0016020;GO:0016023;GO:0030117;GO:0030120;GO:0030126;GO:0031090;GO:0031410;GO:0031982;GO:0031988;GO:0032991;GO:0043226;GO:0043227;GO:0043229;GO:0043231;GO:0043234;GO:0044422;GO:0044424;GO:0044425;GO:0044431;GO:0044433;GO:0044444;GO:0044446;GO:0044464			ALFANO_MYC_TARGETS;BARIS_THYROID_CANCER_UP;BCAT_BILD_ET_AL_DN;BENPORATH_SOX2_TARGETS;BLALOCK_ALZHEIMERS_DISEASE_UP;BRUINS_UVC_RESPONSE_VIA_TP53_GROUP_D;CELLULAR_LOCALIZATION;chr11p15;COATED_MEMBRANE;COATED_VESICLE;COATED_VESICLE_MEMBRANE;CYTOPLASM;CYTOPLASMIC_MEMBRANE_BOUND_VESICLE;CYTOPLASMIC_PART;CYTOPLASMIC_VESICLE;CYTOPLASMIC_VESICLE_MEMBRANE;CYTOPLASMIC_VESICLE_PART;CYTOSOL;DAZARD_RESPONSE_T…	+	SSA/P_DH	33	33	33	49.6	49.6	49.6	107.14	0	323.31	26448000000	591	4.06114e-05	0.994055	1.99178	UP	13.4542	P53618	P53618	Coatomer subunit beta	COPB1	2108
29.435	28.5764	29.4653	29.0779	28.7432	29.4996	27.8606	28.6705	28.685	29.3738	28.549	28.4942	28.6881				biological regulation;cell activation;cell activation involved in immune response;cell chemotaxis;cell migration;cell motility;cellular component disassembly;cellular component disassembly at cellular level;cellular component movement;cellular component organization;cellular component organization at cellular level;cellular component organization or biogenesis;cellular component organization or b…	GO:0001775;GO:0002252;GO:0002263;GO:0002376;GO:0006140;GO:0006810;GO:0006890;GO:0006892;GO:0006895;GO:0006901;GO:0006928;GO:0006935;GO:0006996;GO:0007030;GO:0007163;GO:0007346;GO:0008104;GO:0009605;GO:0009894;GO:0009987;GO:0015031;GO:0016032;GO:0016043;GO:0016050;GO:0016192;GO:0016197;GO:0016477;GO:0019219;GO:0019222;GO:0022411;GO:0030010;GO:0030593;GO:0030595;GO:0030811;GO:0031323;GO:0031329;GO:…	ARF guanyl-nucleotide exchange factor activity;binding;enzyme regulator activity;GTPase regulator activity;guanyl-nucleotide exchange factor activity;lipid binding;nucleoside-triphosphatase regulator activity;phosphatidylinositol binding;phosphatidylinositol-3,4,5-trisphosphate binding;phosphatidylinositol-3,5-bisphosphate binding;phospholipid binding;small GTPase regulator activity	GO:0005083;GO:0005085;GO:0005086;GO:0005488;GO:0005543;GO:0005547;GO:0008289;GO:0030234;GO:0030695;GO:0035091;GO:0060589;GO:0080025	cell leading edge;cell part;cis-Golgi network;cytoplasmic part;endoplasmic reticulum lumen;endoplasmic reticulum part;endoplasmic reticulum-Golgi intermediate compartment;Golgi apparatus;Golgi apparatus part;Golgi membrane;Golgi stack;intracellular membrane-bounded organelle;intracellular organelle;intracellular organelle lumen;intracellular organelle part;intracellular part;lipid particle;membra…	GO:0000139;GO:0005739;GO:0005777;GO:0005788;GO:0005793;GO:0005794;GO:0005795;GO:0005801;GO:0005802;GO:0005811;GO:0016020;GO:0031090;GO:0031252;GO:0031974;GO:0042579;GO:0043226;GO:0043227;GO:0043229;GO:0043231;GO:0043233;GO:0044422;GO:0044424;GO:0044431;GO:0044432;GO:0044444;GO:0044446;GO:0044464;GO:0070013			ATGTACA,MIR-493;BENPORATH_NANOG_TARGETS;BENPORATH_SOX2_TARGETS;BILANGES_SERUM_SENSITIVE_VIA_TSC2;BIOCARTA_ARAP_PATHWAY;BROWNE_HCMV_INFECTION_10HR_UP;BROWNE_HCMV_INFECTION_20HR_UP;BYSTRYKH_HEMATOPOIESIS_STEM_CELL_QTL_TRANS;CACTTTG,MIR-520G,MIR-520H;CELLULAR_LOCALIZATION;chr10q24;CTTTGA_V$LEF1_Q2;CYTOPLASM;CYTOPLASMIC_PART;DACOSTA_UV_RESPONSE_VIA_ERCC3_DN;ENZYME_REGULATOR_ACTIVITY;ERB2_UP.V1_UP;EST…	+	SSA/P_DH	26	26	26	22.2	22.2	22.2	206.44	0	102.7	2305700000	112	4.58716e-05	0.83534	1.78428	UP	13.1227	Q92538	Q92538	Golgi-specific brefeldin A-resistance guanine nucleotide exchange factor 1	GBF1	4090
27.6464	NaN	27.5659	27.0697	29.1337	27.572	29.2565	28.7018	25.6597	27.7354	28.7441	25.7709	25.9447				biological regulation;biosynthetic process;carbohydrate metabolic process;carbohydrate transport;cell cycle;cell cycle process;cell surface receptor linked signaling pathway;cellular biosynthetic process;cellular component assembly;cellular component assembly at cellular level;cellular component disassembly;cellular component disassembly at cellular level;cellular component organization;cellular …	GO:0000278;GO:0005975;GO:0006139;GO:0006405;GO:0006406;GO:0006461;GO:0006464;GO:0006807;GO:0006810;GO:0006913;GO:0006950;GO:0006996;GO:0006997;GO:0006998;GO:0006999;GO:0007049;GO:0007077;GO:0007165;GO:0007166;GO:0007264;GO:0008152;GO:0008643;GO:0008645;GO:0009058;GO:0009266;GO:0009408;GO:0009628;GO:0009987;GO:0010033;GO:0010467;GO:0010827;GO:0015031;GO:0015749;GO:0015758;GO:0015931;GO:0016032;GO:…	nucleocytoplasmic transporter activity;structural constituent of nuclear pore;structural molecule activity;transporter activity	GO:0005198;GO:0005215;GO:0005487;GO:0017056	cell part;centrosome;chromosomal part;condensed chromosome kinetochore;cytoplasmic part;cytoskeletal part;cytosol;envelope;intracellular non-membrane-bounded organelle;intracellular organelle;intracellular organelle part;intracellular part;kinetochore;macromolecular complex;membrane;membrane part;microtubule organizing center;non-membrane-bounded organelle;nuclear envelope;nuclear membrane;nuclea…	GO:0000776;GO:0000777;GO:0005635;GO:0005643;GO:0005654;GO:0005813;GO:0005815;GO:0005829;GO:0016020;GO:0031080;GO:0031090;GO:0031965;GO:0031967;GO:0031975;GO:0032991;GO:0034399;GO:0043226;GO:0043228;GO:0043229;GO:0043232;GO:0043234;GO:0044422;GO:0044424;GO:0044425;GO:0044427;GO:0044428;GO:0044430;GO:0044444;GO:0044446;GO:0044464;GO:0046930	RNA transport	ko03013	ACEVEDO_LIVER_TUMOR_VS_NORMAL_ADJACENT_TISSUE_UP;BENPORATH_ES_1;BERENJENO_TRANSFORMED_BY_RHOA_UP;BLUM_RESPONSE_TO_SALIRASIB_DN;BOYAULT_LIVER_CANCER_SUBCLASS_G3_UP;CELLULAR_LOCALIZATION;CHANG_CORE_SERUM_RESPONSE_UP;chr12q14;CTTTGT_V$LEF1_Q2;DIAZ_CHRONIC_MEYLOGENOUS_LEUKEMIA_UP;DODD_NASOPHARYNGEAL_CARCINOMA_DN;DUTERTRE_ESTRADIOL_RESPONSE_24HR_UP;ENDOMEMBRANE_SYSTEM;ENVELOPE;ESTABLISHMENT_OF_CELLULA…	+	SSA/P_DH	20	20	20	31.6	31.6	31.6	106.37	0	184.57	1437200000	145	5.17419e-05	1.83272	3.56209	UP	18.363	P57740	P57740	Nuclear pore complex protein Nup107	NUP107	2196
31.6112	30.7724	32.0289	31.2445	31.147	31.9115	31.2818	31.5311	30.6024	32.0009	31.7699	30.4753	30.8511				anatomical structure formation involved in morphogenesis;biological regulation;blood circulation;cellular component organization;cellular component organization or biogenesis;cellular membrane organization;cellular process;cellular response to heat;cellular response to stimulus;cellular response to stress;circulatory system process;developmental process;membrane organization;multicellular organis…	GO:0000768;GO:0001778;GO:0003008;GO:0003012;GO:0003013;GO:0006936;GO:0006949;GO:0006950;GO:0007009;GO:0007520;GO:0008015;GO:0009266;GO:0009408;GO:0009628;GO:0009966;GO:0009987;GO:0016043;GO:0016044;GO:0023051;GO:0030947;GO:0032501;GO:0032502;GO:0033554;GO:0034605;GO:0048583;GO:0048646;GO:0050789;GO:0050794;GO:0050896;GO:0051716;GO:0061024;GO:0065007;GO:0071840;GO:0090287	binding;lipid binding;phospholipid binding	GO:0005488;GO:0005543;GO:0008289	caveola;cell part;cytoplasmic part;cytoplasmic vesicle;cytoplasmic vesicle membrane;cytoplasmic vesicle part;envelope;extracellular membrane-bounded organelle;extracellular organelle;extracellular region part;extracellular vesicular exosome;integral to membrane;intracellular membrane-bounded organelle;intracellular organelle;intracellular organelle part;intracellular part;intrinsic to membrane;me…	GO:0005635;GO:0005886;GO:0005901;GO:0012506;GO:0016020;GO:0016021;GO:0030659;GO:0031090;GO:0031224;GO:0031410;GO:0031965;GO:0031967;GO:0031975;GO:0031982;GO:0031988;GO:0043226;GO:0043227;GO:0043229;GO:0043230;GO:0043231;GO:0044421;GO:0044422;GO:0044424;GO:0044425;GO:0044428;GO:0044433;GO:0044444;GO:0044446;GO:0044459;GO:0044464;GO:0045121;GO:0065010;GO:0070062			AMUNDSON_POOR_SURVIVAL_AFTER_GAMMA_RADIATION_2G;BACOLOD_RESISTANCE_TO_ALKYLATING_AGENTS_UP;BASSO_HAIRY_CELL_LEUKEMIA_DN;BONOME_OVARIAN_CANCER_SURVIVAL_SUBOPTIMAL_DEBULKING;BOYLAN_MULTIPLE_MYELOMA_C_DN;CAGGTA_V$AREB6_01;CAHOY_ASTROGLIAL;CERVERA_SDHB_TARGETS_1_UP;CHEN_METABOLIC_SYNDROM_NETWORK;CHICAS_RB1_TARGETS_CONFLUENT;chr10q24;CONCANNON_APOPTOSIS_BY_EPOXOMICIN_DN;CREIGHTON_ENDOCRINE_THERAPY_RES…	+	SSA/P_DH	61	61	61	37.5	37.5	37.5	234.71	0	323.31	15473000000	475	5.77338e-05	1.30516	2.47111	UP	12.5177	Q9NZM1	Q9NZM1	Myoferlin	MYOF	5331
29.2044	28.7071	29.3486	29.5716	29.8519	29.423	30.33	29.7883	28.7554	29.3046	30.1703	28.5601	28.6062				amine metabolic process;biosynthetic process;carboxylic acid metabolic process;cellular amine metabolic process;cellular amino acid metabolic process;cellular aromatic compound metabolic process;cellular biosynthetic process;cellular ketone metabolic process;cellular metabolic process;cellular nitrogen compound biosynthetic process;cellular nitrogen compound metabolic process;cellular process;glu…	GO:0006082;GO:0006139;GO:0006144;GO:0006163;GO:0006164;GO:0006520;GO:0006541;GO:0006725;GO:0006753;GO:0006807;GO:0008152;GO:0009058;GO:0009064;GO:0009112;GO:0009113;GO:0009117;GO:0009123;GO:0009124;GO:0009126;GO:0009127;GO:0009150;GO:0009152;GO:0009156;GO:0009161;GO:0009165;GO:0009167;GO:0009168;GO:0009259;GO:0009260;GO:0009308;GO:0009987;GO:0018130;GO:0019752;GO:0034641;GO:0034654;GO:0042180;GO:…	adenyl nucleotide binding;adenyl ribonucleotide binding;ATP binding;binding;carbon-nitrogen ligase activity, with glutamine as amido-N-donor;catalytic activity;GMP synthase (glutamine-hydrolyzing) activity;GMP synthase activity;hydrolase activity;hydrolase activity, acting on acid anhydrides;hydrolase activity, acting on acid anhydrides, in phosphorus-containing anhydrides;ligase activity;ligase …	GO:0000166;GO:0003824;GO:0003921;GO:0003922;GO:0005488;GO:0005524;GO:0016462;GO:0016787;GO:0016817;GO:0016818;GO:0016874;GO:0016879;GO:0016884;GO:0017076;GO:0030554;GO:0032553;GO:0032555;GO:0032559;GO:0035639	cell part;cytoplasm;cytoplasmic part;cytosol;intracellular part	GO:0005737;GO:0005829;GO:0044424;GO:0044444;GO:0044464	Drug metabolism - other enzymes;Purine metabolism	ko00230;ko00983	ACEVEDO_LIVER_CANCER_UP;ACEVEDO_LIVER_TUMOR_VS_NORMAL_ADJACENT_TISSUE_UP;AROMATIC_COMPOUND_METABOLIC_PROCESS;BIOSYNTHETIC_PROCESS;BLALOCK_ALZHEIMERS_DISEASE_UP;CASORELLI_ACUTE_PROMYELOCYTIC_LEUKEMIA_DN;CELLULAR_BIOSYNTHETIC_PROCESS;CHEMNITZ_RESPONSE_TO_PROSTAGLANDIN_E2_UP;CHICAS_RB1_TARGETS_GROWING;CHICAS_RB1_TARGETS_SENESCENT;chr3q24;CROONQUIST_IL6_DEPRIVATION_DN;DACOSTA_UV_RESPONSE_VIA_ERCC3_CO…	+	SSA/P_DH	18	18	18	40.4	40.4	40.4	76.715	0	92.115	4565200000	137	8.34992e-05	0.701535	1.62623	UP	11.602	P49915	P49915	GMP synthase [glutamine-hydrolyzing]	GMPS	1980
32.7021	31.8307	32.7713	32.4577	32.5157	32.7897	32.8795	32.5794	31.7558	32.7125	32.2616	31.5005	31.8057				cellular component organization;cellular component organization at cellular level;cellular component organization or biogenesis;cellular component organization or biogenesis at cellular level;cellular process;COPI coating of Golgi vesicle;establishment of localization;establishment of localization in cell;establishment of protein localization;Golgi transport vesicle coating;Golgi vesicle transpor…	GO:0006810;GO:0006886;GO:0006890;GO:0006891;GO:0006901;GO:0006996;GO:0009987;GO:0015031;GO:0016043;GO:0016050;GO:0016192;GO:0045184;GO:0046907;GO:0048193;GO:0048200;GO:0048205;GO:0051234;GO:0051649;GO:0061024;GO:0071840;GO:0071841;GO:0071842	structural molecule activity	GO:0005198	cell part;COPI vesicle coat;cytoplasmic part;cytoplasmic vesicle part;cytosol;Golgi apparatus part;intracellular organelle part;intracellular part;macromolecular complex;membrane coat;membrane part;organelle part;protein complex;vesicle coat	GO:0005829;GO:0030117;GO:0030120;GO:0030126;GO:0032991;GO:0043234;GO:0044422;GO:0044424;GO:0044425;GO:0044431;GO:0044433;GO:0044444;GO:0044446;GO:0044464			ACEVEDO_LIVER_CANCER_UP;ACEVEDO_LIVER_TUMOR_VS_NORMAL_ADJACENT_TISSUE_UP;CAFFAREL_RESPONSE_TO_THC_24HR_5_DN;CELLULAR_LOCALIZATION;chr3q23;COATED_MEMBRANE;COATED_VESICLE;COATED_VESICLE_MEMBRANE;CREIGHTON_ENDOCRINE_THERAPY_RESISTANCE_5;CYTOPLASM;CYTOPLASMIC_MEMBRANE_BOUND_VESICLE;CYTOPLASMIC_PART;CYTOPLASMIC_VESICLE;CYTOPLASMIC_VESICLE_MEMBRANE;CYTOPLASMIC_VESICLE_PART;DIAZ_CHRONIC_MEYLOGENOUS_LEUK…	+	SSA/P_DH	36	36	36	57.9	57.9	57.9	102.49	0	323.31	26300000000	552	9.62066e-05	1.03466	2.04863	UP	11.2675	P35606	P35606	Coatomer subunit beta	COPB2	1710
27.9594	27.2645	28.0145	28.4834	28.4619	27.9753	27.2395	27.6663	27.1363	27.9497	27.5772	NaN	27.2861				biosynthetic process;carbohydrate biosynthetic process;carbohydrate metabolic process;cellular biosynthetic process;cellular carbohydrate biosynthetic process;cellular carbohydrate metabolic process;cellular lipid metabolic process;cellular macromolecule biosynthetic process;cellular macromolecule metabolic process;cellular metabolic process;cellular polysaccharide biosynthetic process;cellular p…	GO:0000271;GO:0005975;GO:0005976;GO:0006464;GO:0006486;GO:0006487;GO:0006488;GO:0006629;GO:0008152;GO:0008610;GO:0008653;GO:0009058;GO:0009059;GO:0009103;GO:0009311;GO:0009312;GO:0009987;GO:0016051;GO:0018193;GO:0018196;GO:0018279;GO:0019538;GO:0033692;GO:0034637;GO:0034645;GO:0043170;GO:0043412;GO:0043413;GO:0043687;GO:0044237;GO:0044238;GO:0044249;GO:0044255;GO:0044260;GO:0044262;GO:0044264;GO:…	beta-1,4-mannosyltransferase activity;catalytic activity;chitobiosyldiphosphodolichol beta-mannosyltransferase activity;mannosyltransferase activity;transferase activity;transferase activity, transferring glycosyl groups;transferase activity, transferring hexosyl groups	GO:0000030;GO:0003824;GO:0004578;GO:0016740;GO:0016757;GO:0016758;GO:0019187	cell part;cytoplasmic part;endoplasmic reticulum;endoplasmic reticulum membrane;endoplasmic reticulum part;integral to membrane;intracellular membrane-bounded organelle;intracellular organelle;intracellular organelle part;intracellular part;intrinsic to membrane;membrane;membrane part;membrane-bounded organelle;organelle;organelle membrane;organelle part	GO:0005783;GO:0005789;GO:0016020;GO:0016021;GO:0031090;GO:0031224;GO:0043226;GO:0043227;GO:0043229;GO:0043231;GO:0044422;GO:0044424;GO:0044425;GO:0044432;GO:0044444;GO:0044446;GO:0044464	N-Glycan biosynthesis;Various types of N-glycan biosynthesis	ko00510;ko00513	BIOPOLYMER_BIOSYNTHETIC_PROCESS;BIOPOLYMER_METABOLIC_PROCESS;BIOPOLYMER_MODIFICATION;BIOSYNTHETIC_PROCESS;CACGTG_V$MYC_Q2;CARBOHYDRATE_BIOSYNTHETIC_PROCESS;CARBOHYDRATE_METABOLIC_PROCESS;CELLULAR_CARBOHYDRATE_METABOLIC_PROCESS;CELLULAR_LIPID_METABOLIC_PROCESS;CELLULAR_MACROMOLECULE_METABOLIC_PROCESS;CELLULAR_POLYSACCHARIDE_METABOLIC_PROCESS;CELLULAR_PROTEIN_METABOLIC_PROCESS;chr16p13;CREIGHTON_EN…	+	SSA/P_DH	8	8	8	23.3	23.3	23.3	52.518	0	25.156	928460000	59	0.000118306	0.750825	1.68275	UP	14.8954	Q9BT22	Q9BT22	Chitobiosyldiphosphodolichol beta-mannosyltransferase	ALG1	4642
34.1369	33.3696	34.3005	34.0936	33.8881	34.1463	34.1845	34.1315	33.4901	34.0965	34.2627	33.4003	33.2635				biological regulation;negative regulation of catalytic activity;negative regulation of endopeptidase activity;negative regulation of hydrolase activity;negative regulation of molecular function;negative regulation of peptidase activity;regulation of biological process;regulation of catalytic activity;regulation of endopeptidase activity;regulation of hydrolase activity;regulation of metabolic pro…	GO:0010466;GO:0010951;GO:0019222;GO:0043086;GO:0044092;GO:0050789;GO:0050790;GO:0051336;GO:0051346;GO:0052547;GO:0052548;GO:0065007;GO:0065009	endopeptidase inhibitor activity;endopeptidase regulator activity;enzyme inhibitor activity;enzyme regulator activity;peptidase inhibitor activity;peptidase regulator activity;serine-type endopeptidase inhibitor activity	GO:0004857;GO:0004866;GO:0004867;GO:0030234;GO:0030414;GO:0061134;GO:0061135	cell part;cytoplasm;extracellular membrane-bounded organelle;extracellular organelle;extracellular region part;extracellular space;extracellular vesicular exosome;intracellular part;membrane;membrane-bounded organelle;membrane-bounded vesicle;organelle;vesicle	GO:0005615;GO:0005737;GO:0016020;GO:0031982;GO:0031988;GO:0043226;GO:0043227;GO:0043230;GO:0044421;GO:0044424;GO:0044464;GO:0065010;GO:0070062	Amoebiasis	ko05146	ACEVEDO_LIVER_CANCER_UP;ACEVEDO_LIVER_TUMOR_VS_NORMAL_ADJACENT_TISSUE_UP;BASAKI_YBX1_TARGETS_DN;BILD_HRAS_ONCOGENIC_SIGNATURE;BILD_MYC_ONCOGENIC_SIGNATURE;BOYLAN_MULTIPLE_MYELOMA_C_CLUSTER_DN;BOYLAN_MULTIPLE_MYELOMA_C_DN;BOYLAN_MULTIPLE_MYELOMA_PCA3_UP;BROWNE_HCMV_INFECTION_12HR_DN;CHARAFE_BREAST_CANCER_LUMINAL_VS_MESENCHYMAL_DN;CHIANG_LIVER_CANCER_SUBCLASS_POLYSOMY7_DN;chr6p25;CHYLA_CBFA2T3_TARG…	+	SSA/P_DH	21	21	20	57.3	57.3	54.6	42.741	0	323.31	84732000000	934	0.000129149	0.800232	1.74138	UP	10.6007	P30740;O75830	P30740	Leukocyte elastase inhibitor	SERPINB1	1623
33.7567	32.9076	33.5697	33.6221	33.3127	33.7912	33.7003	33.7189	32.9252	33.7263	33.5296	32.7031	32.7909				biological regulation;body fluid secretion;cellular component organization;cellular component organization at cellular level;cellular component organization or biogenesis;cellular component organization or biogenesis at cellular level;cellular process;COPI coating of Golgi vesicle;digestive system process;establishment of localization;establishment of localization in cell;establishment of protein…	GO:0003008;GO:0006810;GO:0006886;GO:0006890;GO:0006901;GO:0006996;GO:0007589;GO:0009987;GO:0015031;GO:0016043;GO:0016050;GO:0016192;GO:0022600;GO:0030157;GO:0032501;GO:0045184;GO:0046903;GO:0046907;GO:0048193;GO:0048200;GO:0048205;GO:0050878;GO:0051234;GO:0051649;GO:0061024;GO:0065007;GO:0065008;GO:0071840;GO:0071841;GO:0071842	structural molecule activity	GO:0005198	cell part;COPI vesicle coat;cytoplasm;cytoplasmic part;cytoplasmic vesicle part;cytosol;extracellular membrane-bounded organelle;extracellular organelle;extracellular region part;extracellular space;extracellular vesicular exosome;Golgi apparatus part;intracellular organelle part;intracellular part;macromolecular complex;membrane;membrane coat;membrane part;membrane-bounded organelle;membrane-bou…	GO:0005615;GO:0005737;GO:0005829;GO:0016020;GO:0030117;GO:0030120;GO:0030126;GO:0031982;GO:0031988;GO:0032991;GO:0043226;GO:0043227;GO:0043230;GO:0043234;GO:0044421;GO:0044422;GO:0044424;GO:0044425;GO:0044431;GO:0044433;GO:0044444;GO:0044446;GO:0044464;GO:0065010;GO:0070062	Neuroactive ligand-receptor interaction	ko04080	ACEVEDO_LIVER_CANCER_UP;ACEVEDO_LIVER_TUMOR_VS_NORMAL_ADJACENT_TISSUE_UP;ACEVEDO_METHYLATED_IN_LIVER_CANCER_DN;ASTON_MAJOR_DEPRESSIVE_DISORDER_DN;AZARE_NEOPLASTIC_TRANSFORMATION_BY_STAT3_DN;AZARE_STAT3_TARGETS;BIOCARTA_ARAP_PATHWAY;BLALOCK_ALZHEIMERS_DISEASE_DN;BLUM_RESPONSE_TO_SALIRASIB_UP;BODY_FLUID_SECRETION;BORCZUK_MALIGNANT_MESOTHELIOMA_UP;BYSTRYKH_HEMATOPOIESIS_STEM_CELL_QTL_TRANS;CAGGTG_V$…	+	SSA/P_DH	55	55	55	56.1	56.1	56.1	138.34	0	323.31	41444000000	879	0.000138713	0.864014	1.82009	UP	10.4446	P53621	P53621	Coatomer subunit alpha;Xenin;Proxenin	COPA	2109
34.6782	34.1229	35.241	34.4341	34.2466	35.1201	34.3607	33.9818	34.2086	34.903	34.4769	34.0187	34.0931				4-hydroxyproline metabolic process;amine metabolic process;biological regulation;carboxylic acid metabolic process;cell redox homeostasis;cellular amine metabolic process;cellular amino acid metabolic process;cellular component organization;cellular component organization at cellular level;cellular component organization or biogenesis;cellular component organization or biogenesis at cellular leve…	GO:0000302;GO:0001666;GO:0006082;GO:0006457;GO:0006464;GO:0006508;GO:0006520;GO:0006575;GO:0006807;GO:0006950;GO:0006979;GO:0008152;GO:0009308;GO:0009987;GO:0010035;GO:0016043;GO:0018193;GO:0018208;GO:0018401;GO:0019471;GO:0019511;GO:0019538;GO:0019725;GO:0019752;GO:0030198;GO:0032787;GO:0033554;GO:0034641;GO:0034976;GO:0042157;GO:0042180;GO:0042221;GO:0042592;GO:0043062;GO:0043170;GO:0043412;GO:…	catalytic activity;endopeptidase activity;hydrolase activity;intramolecular oxidoreductase activity;intramolecular oxidoreductase activity, interconverting keto- and enol-groups;intramolecular oxidoreductase activity, transposing S-S bonds;isomerase activity;oxidoreductase activity;oxidoreductase activity, acting on paired donors, with incorporation or reduction of molecular oxygen;oxidoreductase…	GO:0003756;GO:0003824;GO:0004175;GO:0004656;GO:0008233;GO:0016491;GO:0016705;GO:0016706;GO:0016787;GO:0016853;GO:0016860;GO:0016862;GO:0016864;GO:0019798;GO:0031543;GO:0031545;GO:0070011	adherens junction;anchoring junction;cell junction;cell part;cell-substrate adherens junction;cell-substrate junction;cytoplasmic membrane-bounded vesicle;cytoplasmic part;cytoplasmic vesicle;endoplasmic reticulum;endoplasmic reticulum lumen;endoplasmic reticulum part;endoplasmic reticulum-Golgi intermediate compartment;extracellular membrane-bounded organelle;extracellular organelle;extracellula…	GO:0005576;GO:0005783;GO:0005788;GO:0005793;GO:0005886;GO:0005912;GO:0005924;GO:0005925;GO:0016020;GO:0016023;GO:0016222;GO:0030054;GO:0030055;GO:0031410;GO:0031974;GO:0031982;GO:0031988;GO:0032991;GO:0042470;GO:0043226;GO:0043227;GO:0043229;GO:0043230;GO:0043231;GO:0043233;GO:0043234;GO:0044421;GO:0044422;GO:0044424;GO:0044432;GO:0044444;GO:0044446;GO:0044464;GO:0048770;GO:0065010;GO:0070013;GO:…	Protein processing in endoplasmic reticulum	ko04141	AAAGGGA,MIR-204,MIR-211;AAGGGAT,MIR-188;ACTAYRNNNCCCR_UNKNOWN;ACTWSNACTNY_UNKNOWN;AMINE_METABOLIC_PROCESS;AMINO_ACID_AND_DERIVATIVE_METABOLIC_PROCESS;AMINO_ACID_DERIVATIVE_METABOLIC_PROCESS;BIOCARTA_HIF_PATHWAY;BIOCARTA_VITCB_PATHWAY;BIOPOLYMER_METABOLIC_PROCESS;BIOPOLYMER_MODIFICATION;BLUM_RESPONSE_TO_SALIRASIB_UP;BRUINS_UVC_RESPONSE_LATE;CAGGTG_V$E12_Q6;CAIRO_HEPATOBLASTOMA_CLASSES_UP;CAMP_UP.V…	+	SSA/P_DH	28	28	28	64	64	64	57.116	0	323.31	143410000000	1895	0.000148459	0.977228	1.96868	UP	10.2981	P07237	P07237	Protein disulfide-isomerase	P4HB	998
27.7149	26.2858	27.0093	26.7283	26.9669	27.1152	26.3026	26.7534	26.1758	26.9346	26.4217	26.0839	26.3571				biological regulation;cell differentiation;cellular developmental process;cellular process;developmental process;multicellular organismal development;multicellular organismal process;regulation of biological process;regulation of cell activation;regulation of cell differentiation;regulation of cellular process;regulation of developmental process;regulation of immune system process;regulation of l…	GO:0002682;GO:0002694;GO:0007275;GO:0009987;GO:0030154;GO:0032501;GO:0032502;GO:0033081;GO:0045580;GO:0045595;GO:0045619;GO:0048869;GO:0050789;GO:0050793;GO:0050794;GO:0050863;GO:0050865;GO:0051239;GO:0051249;GO:0065007;GO:2000026			cell part;external side of plasma membrane;integral to membrane;integral to plasma membrane;intrinsic to membrane;intrinsic to plasma membrane;membrane;membrane part;plasma membrane part	GO:0005887;GO:0009897;GO:0016020;GO:0016021;GO:0031224;GO:0031226;GO:0044425;GO:0044459;GO:0044464			ACEVEDO_NORMAL_TISSUE_ADJACENT_TO_LIVER_TUMOR_DN;BROWNE_HCMV_INFECTION_24HR_UP;CAMP_UP.V1_UP;chr19q13;DIAZ_CHRONIC_MEYLOGENOUS_LEUKEMIA_UP;GGTGAAG,MIR-412;GSE13411_IGM_MEMORY_BCELL_VS_PLASMA_CELL_DN;GSE13411_PLASMA_CELL_VS_MEMORY_BCELL_UP;GSE13493_DP_VS_CD8POS_THYMOCYTE_UP;GSE19825_NAIVE_VS_IL2RAHIGH_DAY3_EFF_CD8_TCELL_DN;GSE19825_NAIVE_VS_IL2RALOW_DAY3_EFF_CD8_TCELL_DN;GSE22886_IGM_MEMORY_BCELL_…	+	SSA/P_DH	7	7	7	16.9	16.9	16.9	76.096	0	81.323	871680000	74	0.000218992	0.794065	1.73395	UP	9.49558	O96005	O96005	Cleft lip and palate transmembrane protein 1	CLPTM1	763
32.2885	31.2372	32.0682	32.3761	31.3357	32.1385	32.1967	32.5108	31.4117	32.4149	32.0242	31.289	31.3262				alcohol biosynthetic process;alcohol metabolic process;biological adhesion;biosynthetic process;carbohydrate biosynthetic process;carbohydrate metabolic process;cell adhesion;cell death;cell-cell adhesion;cellular biosynthetic process;cellular carbohydrate biosynthetic process;cellular carbohydrate metabolic process;cellular metabolic process;cellular nitrogen compound metabolic process;cellular …	GO:0005975;GO:0005996;GO:0006004;GO:0006005;GO:0006013;GO:0006066;GO:0006139;GO:0006807;GO:0007155;GO:0007159;GO:0008152;GO:0008219;GO:0009058;GO:0009225;GO:0009226;GO:0009987;GO:0016051;GO:0016265;GO:0016337;GO:0019318;GO:0019319;GO:0019673;GO:0019835;GO:0022610;GO:0034637;GO:0034641;GO:0042350;GO:0042351;GO:0042353;GO:0042354;GO:0044237;GO:0044238;GO:0044249;GO:0044262;GO:0044281;GO:0044283;GO:…	binding;catalytic activity;coenzyme binding;cofactor binding;electron carrier activity;GDP-4-dehydro-D-rhamnose reductase activity;GDP-L-fucose synthase activity;isomerase activity;oxidoreductase activity;oxidoreductase activity, acting on CH-OH group of donors;oxidoreductase activity, acting on the CH-OH group of donors, NAD or NADP as acceptor	GO:0003824;GO:0005488;GO:0009055;GO:0016491;GO:0016614;GO:0016616;GO:0016853;GO:0042356;GO:0048037;GO:0050577;GO:0050662	cell part;cytoplasm;extracellular membrane-bounded organelle;extracellular organelle;extracellular region part;extracellular vesicular exosome;intracellular part;membrane-bounded organelle;membrane-bounded vesicle;organelle;vesicle	GO:0005737;GO:0031982;GO:0031988;GO:0043226;GO:0043227;GO:0043230;GO:0044421;GO:0044424;GO:0044464;GO:0065010;GO:0070062	Amino sugar and nucleotide sugar metabolism;Fructose and mannose metabolism	ko00051;ko00520	AGUIRRE_PANCREATIC_CANCER_COPY_NUMBER_UP;ALCOHOL_METABOLIC_PROCESS;BIOSYNTHETIC_PROCESS;BOCHKIS_FOXA2_TARGETS;CAGGTG_V$E12_Q6;CARBOHYDRATE_BIOSYNTHETIC_PROCESS;CARBOHYDRATE_METABOLIC_PROCESS;CELLULAR_BIOSYNTHETIC_PROCESS;CELLULAR_CARBOHYDRATE_METABOLIC_PROCESS;chr8q24;DAVICIONI_MOLECULAR_ARMS_VS_ERMS_DN;DAZARD_RESPONSE_TO_UV_NHEK_UP;DAZARD_UV_RESPONSE_CLUSTER_G2;DELYS_THYROID_CANCER_UP;DEURIG_T_C…	+	SSA/P_DH	13	13	13	59.8	59.8	59.8	35.892	0	204.17	13657000000	647	0.000277245	0.891169	1.85468	UP	9.03685	Q13630	Q13630	GDP-L-fucose synthase	TSTA3	2769
31.4659	30.4233	31.7701	31.3086	30.9779	31.6542	31.2852	30.6518	30.6237	31.6307	31.5926	30.7031	30.8706				alcohol catabolic process;alcohol metabolic process;carbohydrate catabolic process;carbohydrate metabolic process;catabolic process;cellular carbohydrate catabolic process;cellular carbohydrate metabolic process;cellular metabolic process;cellular process;galactose catabolic process;galactose metabolic process;hexose catabolic process;hexose metabolic process;metabolic process;monosaccharide cata…	GO:0005975;GO:0005996;GO:0006012;GO:0006066;GO:0008152;GO:0009056;GO:0009987;GO:0016052;GO:0019318;GO:0019320;GO:0019388;GO:0044237;GO:0044238;GO:0044262;GO:0044275;GO:0044281;GO:0044282;GO:0046164;GO:0046365	binding;catalytic activity;coenzyme binding;cofactor binding;identical protein binding;isomerase activity;protein binding;protein dimerization activity;protein homodimerization activity;racemase and epimerase activity;racemase and epimerase activity, acting on carbohydrates and derivatives;UDP-glucose 4-epimerase activity;UDP-N-acetylglucosamine 4-epimerase activity	GO:0003824;GO:0003974;GO:0003978;GO:0005488;GO:0005515;GO:0016853;GO:0016854;GO:0016857;GO:0042802;GO:0042803;GO:0046983;GO:0048037;GO:0050662	cell part;cytoplasmic part;cytosol;extracellular membrane-bounded organelle;extracellular organelle;extracellular region part;extracellular vesicular exosome;intracellular part;membrane-bounded organelle;membrane-bounded vesicle;organelle;vesicle	GO:0005829;GO:0031982;GO:0031988;GO:0043226;GO:0043227;GO:0043230;GO:0044421;GO:0044424;GO:0044444;GO:0044464;GO:0065010;GO:0070062	Amino sugar and nucleotide sugar metabolism;Galactose metabolism	ko00052;ko00520	AGGCACT,MIR-515-3P;AGUIRRE_PANCREATIC_CANCER_COPY_NUMBER_DN;BLUM_RESPONSE_TO_SALIRASIB_UP;BROWNE_HCMV_INFECTION_14HR_DN;BROWNE_HCMV_INFECTION_48HR_DN;CAGGTG_V$E12_Q6;CASORELLI_ACUTE_PROMYELOCYTIC_LEUKEMIA_DN;chr1p36;CREIGHTON_ENDOCRINE_THERAPY_RESISTANCE_3;CROONQUIST_IL6_DEPRIVATION_DN;CROONQUIST_NRAS_SIGNALING_DN;CTACCTC,LET-7A,LET-7B,LET-7C,LET-7D,LET-7E,LET-7F,MIR-98,LET-7G,LET-7I;CTTTAAR_UNKN…	+	SSA/P_DH	14	14	14	57.8	57.8	57.8	38.281	0	323.31	13878000000	435	0.000297158	1.02983	2.04179	UP	8.90582	Q14376	Q14376	UDP-glucose 4-epimerase	GALE	2850
33.2305	33.0078	33.4223	33.4973	33.0364	33.5044	32.8978	33.0424	33.0275	33.3929	32.8513	32.895	32.8561				antigen processing and presentation;antigen processing and presentation of exogenous antigen;antigen processing and presentation of exogenous peptide antigen;antigen processing and presentation of exogenous peptide antigen via MHC class II;antigen processing and presentation of peptide antigen;antigen processing and presentation of peptide antigen via MHC class II;antigen processing and presentat…	GO:0002090;GO:0002376;GO:0002478;GO:0002495;GO:0002504;GO:0002682;GO:0002697;GO:0002831;GO:0006629;GO:0006644;GO:0006650;GO:0006661;GO:0006810;GO:0006873;GO:0006878;GO:0006890;GO:0006892;GO:0006901;GO:0006996;GO:0007165;GO:0007264;GO:0008152;GO:0008610;GO:0008654;GO:0009058;GO:0009987;GO:0010646;GO:0010648;GO:0015031;GO:0016032;GO:0016043;GO:0016050;GO:0016192;GO:0019222;GO:0019637;GO:0019725;GO:…	binding;catalytic activity;GTP binding;GTPase activity;guanyl nucleotide binding;guanyl ribonucleotide binding;hydrolase activity;hydrolase activity, acting on acid anhydrides;hydrolase activity, acting on acid anhydrides, in phosphorus-containing anhydrides;molecular transducer activity;nucleoside-triphosphatase activity;nucleotide binding;purine nucleotide binding;purine ribonucleoside triphosp…	GO:0000166;GO:0003824;GO:0003924;GO:0004871;GO:0005057;GO:0005488;GO:0005525;GO:0016462;GO:0016787;GO:0016817;GO:0016818;GO:0017076;GO:0017111;GO:0019001;GO:0032553;GO:0032555;GO:0032561;GO:0035639;GO:0060089	adherens junction;anchoring junction;cell junction;cell leading edge;cell part;cell projection;cell-substrate adherens junction;cell-substrate junction;contractile fiber part;cytoplasmic part;cytoskeletal part;cytosol;extracellular membrane-bounded organelle;extracellular organelle;extracellular region part;extracellular vesicular exosome;focal adhesion;Golgi apparatus part;Golgi membrane;intrace…	GO:0000139;GO:0005829;GO:0005886;GO:0005912;GO:0005924;GO:0005925;GO:0014069;GO:0016020;GO:0030017;GO:0030054;GO:0030055;GO:0031090;GO:0031252;GO:0031982;GO:0031988;GO:0042995;GO:0043005;GO:0043226;GO:0043227;GO:0043230;GO:0044421;GO:0044422;GO:0044424;GO:0044430;GO:0044431;GO:0044444;GO:0044446;GO:0044449;GO:0044456;GO:0044464;GO:0045211;GO:0048471;GO:0065010;GO:0070062;GO:0070161;GO:0097060	Vibrio cholerae infection	ko05110	AACTTT_UNKNOWN;AAGCACT,MIR-520F;AAGWWRNYGGC_UNKNOWN;ACATTCC,MIR-1,MIR-206;ACAWNRNSRCGG_UNKNOWN;ACEVEDO_LIVER_CANCER_UP;ACEVEDO_LIVER_TUMOR_VS_NORMAL_ADJACENT_TISSUE_UP;AGUIRRE_PANCREATIC_CANCER_COPY_NUMBER_DN;APRELIKOVA_BRCA1_TARGETS;BACOLOD_RESISTANCE_TO_ALKYLATING_AGENTS_DN;BAKKER_FOXO3_TARGETS_DN;BENPORATH_MYC_TARGETS_WITH_EBOX;BENPORATH_NANOG_TARGETS;BENPORATH_PROLIFERATION;BENPORATH_SOX2_TAR…	+	SSA/P_DH	8	5	4	68.5	40.9	35.4	20.697	0	121.87	62259000000	499	0.000339448	0.493276	1.40764	UP	8.65922	P84077;P61204	P84077;P61204	ADP-ribosylation factor 1;ADP-ribosylation factor 3	ARF1;ARF3	2424
32.9031	32.5712	32.8516	33.4031	32.9996	32.9359	33.0985	32.948	32.6275	32.9745	33.4003	32.5125	32.571				biological regulation;cell differentiation;cellular developmental process;cellular macromolecule metabolic process;cellular metabolic process;cellular nitrogen compound metabolic process;cellular process;cellular response to chemical stimulus;cellular response to cytokine stimulus;cellular response to interferon-gamma;cellular response to organic substance;cellular response to stimulus;CRD-mediat…	GO:0000375;GO:0000377;GO:0000398;GO:0001649;GO:0006139;GO:0006396;GO:0006397;GO:0006417;GO:0006807;GO:0008152;GO:0008380;GO:0009889;GO:0009890;GO:0009892;GO:0009987;GO:0010033;GO:0010468;GO:0010556;GO:0010558;GO:0010605;GO:0010608;GO:0016032;GO:0016070;GO:0016071;GO:0017148;GO:0019219;GO:0019222;GO:0030154;GO:0031323;GO:0031324;GO:0031326;GO:0031327;GO:0032268;GO:0032269;GO:0032502;GO:0034097;GO:…	binding;mRNA binding;nucleic acid binding;nucleotide binding;poly(A) RNA binding;poly-purine tract binding;RNA binding;single-stranded RNA binding	GO:0000166;GO:0003676;GO:0003723;GO:0003727;GO:0003729;GO:0005488;GO:0008143;GO:0070717	catalytic step 2 spliceosome;cell part;CRD-mediated mRNA stability complex;cytoplasmic part;endoplasmic reticulum;histone pre-mRNA 3'end processing complex;intracellular membrane-bounded organelle;intracellular organelle;intracellular organelle part;intracellular part;macromolecular complex;membrane;membrane-bounded organelle;nuclear part;nucleoplasm;nucleus;organelle;organelle part;protein compl…	GO:0005634;GO:0005654;GO:0005681;GO:0005783;GO:0016020;GO:0030529;GO:0032991;GO:0043226;GO:0043227;GO:0043229;GO:0043231;GO:0043234;GO:0044422;GO:0044424;GO:0044428;GO:0044444;GO:0044446;GO:0044464;GO:0070937;GO:0071013;GO:0071204			ACCATTT,MIR-522;BENPORATH_CYCLING_GENES;BIOPOLYMER_METABOLIC_PROCESS;BLALOCK_ALZHEIMERS_DISEASE_DN;BLUM_RESPONSE_TO_SALIRASIB_DN;CACGTG_V$MYC_Q2;CAGGTG_V$E12_Q6;CAGNYGKNAAA_UNKNOWN;CCGNMNNTNACG_UNKNOWN;chr6q14;CTTGTAT,MIR-381;CTTTGT_V$LEF1_Q2;DAVICIONI_MOLECULAR_ARMS_VS_ERMS_UP;DORN_ADENOVIRUS_INFECTION_12HR_DN;DORN_ADENOVIRUS_INFECTION_24HR_UP;DORN_ADENOVIRUS_INFECTION_32HR_DN;DORN_ADENOVIRUS_IN…	+	SSA/P_DH	22	17	17	45.1	37.4	37.4	69.602	0	323.31	41977000000	754	0.000368495	0.350149	1.27469	UP	8.51011	O60506	O60506	Heterogeneous nuclear ribonucleoprotein Q	SYNCRIP	431
29.0436	28.6296	29.722	28.729	28.8174	29.3775	28.7141	NaN	28.5714	29.42	27.5752	28.6601	28.7462				biological regulation;cellular hormone metabolic process;cellular lipid metabolic process;cellular metabolic process;cellular process;diterpenoid metabolic process;fat-soluble vitamin metabolic process;hormone metabolic process;isoprenoid metabolic process;lipid metabolic process;metabolic process;oxidation-reduction process;primary metabolic process;regulation of biological quality;regulation of…	GO:0001523;GO:0006629;GO:0006720;GO:0006721;GO:0006766;GO:0006775;GO:0006776;GO:0008152;GO:0009987;GO:0010817;GO:0016101;GO:0034754;GO:0042445;GO:0042572;GO:0044237;GO:0044238;GO:0044255;GO:0044281;GO:0055114;GO:0065007;GO:0065008	all-trans-retinol 13,14-reductase activity;catalytic activity;oxidoreductase activity;oxidoreductase activity, acting on the CH-CH group of donors	GO:0003824;GO:0016491;GO:0016627;GO:0051786	cell part;cytoplasmic part;endoplasmic reticulum membrane;endoplasmic reticulum part;intracellular organelle part;intracellular part;membrane;membrane part;nuclear membrane;nuclear outer membrane;nuclear part;organelle membrane;organelle outer membrane;organelle part;outer membrane	GO:0005640;GO:0005789;GO:0016020;GO:0019867;GO:0031090;GO:0031965;GO:0031968;GO:0044422;GO:0044424;GO:0044425;GO:0044428;GO:0044432;GO:0044444;GO:0044446;GO:0044464	Retinol metabolism	ko00830	ACEVEDO_FGFR1_TARGETS_IN_PROSTATE_CANCER_MODEL_DN;ACEVEDO_LIVER_CANCER_DN;ACEVEDO_NORMAL_TISSUE_ADJACENT_TO_LIVER_TUMOR_DN;BRUINS_UVC_RESPONSE_LATE;BURTON_ADIPOGENESIS_6;CELLULAR_LIPID_METABOLIC_PROCESS;CHARAFE_BREAST_CANCER_LUMINAL_VS_BASAL_DN;chr2p11;CYTOPLASM;CYTOPLASMIC_PART;ELECTRON_TRANSPORT_GO_0006118;ENDOMEMBRANE_SYSTEM;ENDOPLASMIC_RETICULUM;ENDOPLASMIC_RETICULUM_MEMBRANE;ENDOPLASMIC_RETI…	+	SSA/P_DH	12	12	12	28.9	28.9	28.9	66.819	0	99.198	1601200000	94	0.000369041	0.85464	1.80831	UP	8.50744	Q6NUM9	Q6NUM9	All-trans-retinol 13,14-reductase	RETSAT	3357
31.7671	31.1858	32.0512	31.8036	31.5538	31.826	32.1786	32.0127	31.1559	32.1108	31.8168	31.0668	31.337				actin cytoskeleton organization;actin cytoskeleton reorganization;actin filament organization;actin filament polymerization;actin filament-based process;actin polymerization or depolymerization;anatomical structure morphogenesis;biological regulation;cell junction assembly;cell junction organization;cell motility;cell part morphogenesis;cell projection assembly;cell projection morphogenesis;cell …	GO:0001558;GO:0006461;GO:0006810;GO:0006886;GO:0006897;GO:0006898;GO:0006928;GO:0006930;GO:0006937;GO:0006940;GO:0006996;GO:0007010;GO:0007015;GO:0007044;GO:0007165;GO:0007264;GO:0008064;GO:0008154;GO:0009653;GO:0009987;GO:0010324;GO:0010638;GO:0010769;GO:0010975;GO:0015031;GO:0016043;GO:0016044;GO:0016192;GO:0022603;GO:0022604;GO:0022607;GO:0030029;GO:0030030;GO:0030031;GO:0030036;GO:0030041;GO:…	binding;profilin binding;protein binding	GO:0005488;GO:0005515;GO:0005522	adherens junction;anchoring junction;cell cortex;cell cortex part;cell junction;cell part;cell projection;cell projection part;cell-substrate adherens junction;cell-substrate junction;coated pit;cortical cytoskeleton;cytoplasm;cytoplasmic part;cytoskeletal part;cytoskeleton;dendritic spine;extracellular membrane-bounded organelle;extracellular organelle;extracellular region part;extracellular ves…	GO:0001726;GO:0002102;GO:0005737;GO:0005856;GO:0005886;GO:0005905;GO:0005912;GO:0005924;GO:0005925;GO:0005938;GO:0016020;GO:0030027;GO:0030054;GO:0030055;GO:0030863;GO:0031982;GO:0031988;GO:0032991;GO:0042995;GO:0043005;GO:0043197;GO:0043226;GO:0043227;GO:0043228;GO:0043229;GO:0043230;GO:0043232;GO:0043234;GO:0044309;GO:0044421;GO:0044422;GO:0044424;GO:0044425;GO:0044430;GO:0044444;GO:0044446;GO:…	Bacterial invasion of epithelial cells;Pathogenic Escherichia coli infection;Shigellosis;Tight junction	ko04530;ko05100;ko05130;ko05131	AMUNDSON_POOR_SURVIVAL_AFTER_GAMMA_RADIATION_2G;BIOCARTA_AGR_PATHWAY;BORCZUK_MALIGNANT_MESOTHELIOMA_DN;BOYLAN_MULTIPLE_MYELOMA_C_D_DN;BURTON_ADIPOGENESIS_7;CAHOY_ASTROGLIAL;CELL_CORTEX;CELL_FRACTION;CELL_PROJECTION;CHIN_BREAST_CANCER_COPY_NUMBER_UP;chr11q13;CLIMENT_BREAST_CANCER_COPY_NUMBER_UP;CYTOPLASM;CYTOPLASMIC_PART;CYTOSKELETON;DELACROIX_RARG_BOUND_MEF;DELYS_THYROID_CANCER_UP;DING_LUNG_CANCE…	+	SSA/P_DH	17	17	17	40.5	40.5	40.5	61.585	0	323.31	25192000000	501	0.000432813	0.80963	1.75276	UP	8.22456	Q14247	Q14247	Src substrate cortactin	CTTN	2838
31.8097	31.468	31.8248	31.8508	32.2135	31.8827	32.1882	31.9432	31.2744	31.9082	32.1355	31.2527	31.3989				biological regulation;biosynthetic process;cell growth;cellular biosynthetic process;cellular macromolecule biosynthetic process;cellular macromolecule metabolic process;cellular metabolic process;cellular nitrogen compound metabolic process;cellular process;cellular response to stimulus;chordate embryonic development;circadian rhythm;developmental process;embryo development;embryo development en…	GO:0000122;GO:0000375;GO:0000377;GO:0000381;GO:0000398;GO:0001701;GO:0006139;GO:0006351;GO:0006355;GO:0006357;GO:0006396;GO:0006397;GO:0006807;GO:0006917;GO:0007165;GO:0007623;GO:0008152;GO:0008380;GO:0008629;GO:0009058;GO:0009059;GO:0009299;GO:0009790;GO:0009792;GO:0009889;GO:0009890;GO:0009891;GO:0009892;GO:0009893;GO:0009966;GO:0009967;GO:0009987;GO:0010468;GO:0010501;GO:0010556;GO:0010557;GO:…	adenyl nucleotide binding;adenyl ribonucleotide binding;androgen receptor binding;ATP binding;ATPase activity;ATPase activity, coupled;ATP-dependent helicase activity;ATP-dependent RNA helicase activity;binding;catalytic activity;estrogen receptor binding;helicase activity;hormone receptor binding;hydrolase activity;hydrolase activity, acting on acid anhydrides;hydrolase activity, acting on acid …	GO:0000166;GO:0000988;GO:0000989;GO:0003676;GO:0003712;GO:0003713;GO:0003723;GO:0003724;GO:0003824;GO:0004004;GO:0004386;GO:0005102;GO:0005488;GO:0005515;GO:0005524;GO:0008026;GO:0008186;GO:0016462;GO:0016787;GO:0016817;GO:0016818;GO:0016887;GO:0017076;GO:0017111;GO:0030331;GO:0030554;GO:0032553;GO:0032555;GO:0032559;GO:0035257;GO:0035258;GO:0035639;GO:0036002;GO:0042623;GO:0050681;GO:0051427;GO:…	catalytic step 2 spliceosome;cell part;cytoplasm;extracellular membrane-bounded organelle;extracellular organelle;extracellular region part;extracellular vesicular exosome;intracellular membrane-bounded organelle;intracellular non-membrane-bounded organelle;intracellular organelle;intracellular organelle part;intracellular part;macromolecular complex;membrane;membrane-bounded organelle;membrane-b…	GO:0005634;GO:0005654;GO:0005681;GO:0005730;GO:0005737;GO:0016020;GO:0030529;GO:0031982;GO:0031988;GO:0032991;GO:0043226;GO:0043227;GO:0043228;GO:0043229;GO:0043230;GO:0043231;GO:0043232;GO:0044421;GO:0044422;GO:0044424;GO:0044428;GO:0044446;GO:0044464;GO:0065010;GO:0070062;GO:0071013	Spliceosome	ko03040	ABRAMSON_INTERACT_WITH_AIRE;ACATTCC,MIR-1,MIR-206;ACAWNRNSRCGG_UNKNOWN;ACTGCAG,MIR-17-3P;ATGAAGG,MIR-205;BENPORATH_MYC_MAX_TARGETS;BENPORATH_NANOG_TARGETS;BENPORATH_SOX2_TARGETS;BIOCARTA_AKAP95_PATHWAY;BLALOCK_ALZHEIMERS_DISEASE_DN;BLALOCK_ALZHEIMERS_DISEASE_INCIPIENT_DN;CACGTG_V$MYC_Q2;CAGCTG_V$AP4_Q5;CAGTGTT,MIR-141,MIR-200A;CARD_MIR302A_TARGETS;CATRRAGC_UNKNOWN;chr17q21;CTTTGT_V$LEF1_Q2;DANG_B…	+	SSA/P_DH	26	17	17	45.1	31.1	31.1	69.147	0	217.75	17214000000	298	0.000445662	0.523429	1.43737	UP	8.17355	P17844	P17844	Probable ATP-dependent RNA helicase DDX5	DDX5	1327
34.7582	34.3865	35.1986	34.7745	34.8512	34.9636	34.9378	35.0128	34.3405	35.2584	34.5964	34.0843	34.3022				actin cytoskeleton organization;actin filament-based process;anatomical structure development;biological regulation;cell differentiation;cell surface receptor linked signaling pathway;cellular component organization;cellular component organization at cellular level;cellular component organization or biogenesis;cellular component organization or biogenesis at cellular level;cellular developmental …	GO:0006996;GO:0007010;GO:0007016;GO:0007165;GO:0007166;GO:0007519;GO:0009888;GO:0009987;GO:0010033;GO:0014706;GO:0016043;GO:0019221;GO:0030029;GO:0030036;GO:0030154;GO:0032502;GO:0032507;GO:0034097;GO:0042221;GO:0045185;GO:0048856;GO:0048869;GO:0050789;GO:0050794;GO:0050896;GO:0051235;GO:0051651;GO:0051716;GO:0060537;GO:0065007;GO:0065008;GO:0070887;GO:0071310;GO:0071345;GO:0071840;GO:0071841;GO:…	actin binding;binding;cytoskeletal protein binding;identical protein binding;protein binding	GO:0003779;GO:0005488;GO:0005515;GO:0008092;GO:0042802	actin cytoskeleton;actin filament bundle;actomyosin;adherens junction;anchoring junction;cell cortex;cell junction;cell part;cell-substrate adherens junction;cell-substrate junction;contractile fiber part;cytoplasm;cytoplasmic part;cytoskeletal part;cytoskeleton;cytosol;extracellular membrane-bounded organelle;extracellular organelle;extracellular region part;extracellular vesicular exosome;focal…	GO:0001725;GO:0005737;GO:0005829;GO:0005856;GO:0005886;GO:0005912;GO:0005924;GO:0005925;GO:0005938;GO:0015629;GO:0016020;GO:0016021;GO:0030018;GO:0030054;GO:0030055;GO:0031224;GO:0031982;GO:0031988;GO:0032432;GO:0042641;GO:0043226;GO:0043227;GO:0043228;GO:0043229;GO:0043230;GO:0043232;GO:0044421;GO:0044422;GO:0044424;GO:0044425;GO:0044430;GO:0044444;GO:0044446;GO:0044449;GO:0044464;GO:0065010;GO:…	Focal adhesion;MAPK signaling pathway	ko04010;ko04510	AACTGGA,MIR-145;ACTIN_CYTOSKELETON;ACTIN_CYTOSKELETON_ORGANIZATION_AND_BIOGENESIS;ACTIN_FILAMENT_BASED_PROCESS;BASAKI_YBX1_TARGETS_UP;BEGUM_TARGETS_OF_PAX3_FOXO1_FUSION_DN;BERENJENO_TRANSFORMED_BY_RHOA_FOREVER_DN;BERENJENO_TRANSFORMED_BY_RHOA_UP;BHAT_ESR1_TARGETS_NOT_VIA_AKT1_UP;BHAT_ESR1_TARGETS_VIA_AKT1_UP;BILBAN_B_CLL_LPL_UP;BILD_HRAS_ONCOGENIC_SIGNATURE;BMI1_DN.V1_UP;BRUECKNER_TARGETS_OF_MIRL…	+	SSA/P_DH	122	114	111	69.6	66.9	65.3	278.16	0	323.31	125850000000	2428	0.000527075	0.861831	1.81734	UP	7.88636	O75369	O75369	Filamin-B	FLNB	514
30.2049	29.5139	31.06	29.9602	29.9151	30.8527	30.6391	30.0764	28.9347	30.8601	29.9436	29.6265	29.5271				biological regulation;cellular macromolecule metabolic process;cellular metabolic process;cellular process;cellular protein metabolic process;cellular response to chemical stimulus;cellular response to organic substance;cellular response to stimulus;cellular response to stress;cellular response to topologically incorrect protein;cellular response to unfolded protein;defense response;defense respo…	GO:0001932;GO:0002252;GO:0002376;GO:0006469;GO:0006508;GO:0006950;GO:0006952;GO:0006984;GO:0006986;GO:0007165;GO:0008152;GO:0009607;GO:0009615;GO:0009987;GO:0010033;GO:0010941;GO:0019220;GO:0019222;GO:0019538;GO:0030968;GO:0031323;GO:0031399;GO:0032268;GO:0033554;GO:0033673;GO:0034620;GO:0034976;GO:0035966;GO:0035967;GO:0042221;GO:0042325;GO:0042981;GO:0043066;GO:0043067;GO:0043069;GO:0043086;GO:…	enzyme inhibitor activity;enzyme regulator activity;kinase inhibitor activity;kinase regulator activity;protein kinase inhibitor activity;protein kinase regulator activity	GO:0004857;GO:0004860;GO:0019207;GO:0019210;GO:0019887;GO:0030234	cell part;cytoplasm;cytoplasmic part;endoplasmic reticulum;endoplasmic reticulum lumen;endoplasmic reticulum part;endoplasmic reticulum Sec complex;extracellular membrane-bounded organelle;extracellular organelle;extracellular region part;extracellular vesicular exosome;intracellular membrane-bounded organelle;intracellular organelle;intracellular organelle lumen;intracellular organelle part;intr…	GO:0005737;GO:0005783;GO:0005788;GO:0005790;GO:0016020;GO:0031205;GO:0031974;GO:0031982;GO:0031988;GO:0032991;GO:0043226;GO:0043227;GO:0043229;GO:0043230;GO:0043231;GO:0043233;GO:0043234;GO:0044421;GO:0044422;GO:0044424;GO:0044425;GO:0044432;GO:0044444;GO:0044446;GO:0044464;GO:0065010;GO:0070013;GO:0070062	Protein processing in endoplasmic reticulum	ko04141	ACEVEDO_METHYLATED_IN_LIVER_CANCER_DN;BASAKI_YBX1_TARGETS_DN;BCAT.100_UP.V1_UP;BENPORATH_CYCLING_GENES;BIOCARTA_RNA_PATHWAY;BROWNE_HCMV_INFECTION_10HR_UP;BURTON_ADIPOGENESIS_12;CHANDRAN_METASTASIS_UP;chr13q32;CREIGHTON_ENDOCRINE_THERAPY_RESISTANCE_3;CUI_GLUCOSE_DEPRIVATION;CYTOPLASM;ENZYME_INHIBITOR_ACTIVITY;ENZYME_REGULATOR_ACTIVITY;FUJII_YBX1_TARGETS_DN;GAUSSMANN_MLL_AF4_FUSION_TARGETS_C_UP;GCN…	+	SSA/P_DH	15	15	15	42.9	42.9	42.9	57.579	0	250.68	6669700000	220	0.000545154	1.52373	2.87533	UP	7.82971	Q13217	Q13217	DnaJ homolog subfamily C member 3	DNAJC3	2692
32.3527	31.8811	32.2891	32.6295	32.5042	32.3945	32.7823	32.9329	32.0406	32.3119	32.3228	31.8907	31.9168				amine metabolic process;amino acid activation;carboxylic acid metabolic process;cellular amine metabolic process;cellular amino acid metabolic process;cellular ketone metabolic process;cellular macromolecule metabolic process;cellular metabolic process;cellular nitrogen compound metabolic process;cellular process;gene expression;macromolecule metabolic process;metabolic process;ncRNA metabolic pr…	GO:0006082;GO:0006139;GO:0006399;GO:0006418;GO:0006438;GO:0006520;GO:0006807;GO:0008152;GO:0009308;GO:0009987;GO:0010467;GO:0016070;GO:0019752;GO:0034641;GO:0034660;GO:0042180;GO:0043038;GO:0043039;GO:0043170;GO:0043436;GO:0044106;GO:0044237;GO:0044238;GO:0044260;GO:0044281;GO:0090304	adenyl nucleotide binding;adenyl ribonucleotide binding;aminoacyl-tRNA editing activity;aminoacyl-tRNA ligase activity;ATP binding;binding;carboxylic ester hydrolase activity;catalytic activity;hydrolase activity;hydrolase activity, acting on ester bonds;ligase activity;ligase activity, forming aminoacyl-tRNA and related compounds;ligase activity, forming carbon-oxygen bonds;nucleotide binding;pu…	GO:0000166;GO:0002161;GO:0003824;GO:0004812;GO:0004832;GO:0005488;GO:0005524;GO:0016787;GO:0016788;GO:0016874;GO:0016875;GO:0016876;GO:0017076;GO:0030554;GO:0032553;GO:0032555;GO:0032559;GO:0035639;GO:0052689	cell part;cytoplasmic part;cytosol;intracellular membrane-bounded organelle;intracellular organelle;intracellular part;membrane-bounded organelle;mitochondrion;organelle	GO:0005739;GO:0005829;GO:0043226;GO:0043227;GO:0043229;GO:0043231;GO:0044424;GO:0044444;GO:0044464	Aminoacyl-tRNA biosynthesis;Valine, leucine and isoleucine biosynthesis	ko00290;ko00970	ABE_VEGFA_TARGETS_30MIN;BERENJENO_TRANSFORMED_BY_RHOA_UP;BLALOCK_ALZHEIMERS_DISEASE_DN;BOCHKIS_FOXA2_TARGETS;CAIRO_HEPATOBLASTOMA_CLASSES_UP;CEBALLOS_TARGETS_OF_TP53_AND_MYC_DN;chr6p21;DANG_REGULATED_BY_MYC_DN;DANG_REGULATED_BY_MYC_UP;DELACROIX_RAR_BOUND_ES;DEURIG_T_CELL_PROLYMPHOCYTIC_LEUKEMIA_UP;DIAZ_CHRONIC_MEYLOGENOUS_LEUKEMIA_UP;EBAUER_TARGETS_OF_PAX3_FOXO1_FUSION_UP;GINESTIER_BREAST_CANCER_…	+	SSA/P_DH	41	41	41	42	42	42	140.47	0	323.31	21993000000	505	0.000554773	0.399542	1.31909	UP	7.80047	P26640	P26640	Valine--tRNA ligase	VARS	1523
31.4305	31.1017	31.695	31.2338	31.5025	31.8963	31.6474	31.8332	31.2091	31.7668	31.3628	31.2114	31.329				biological regulation;cellular process;ER to Golgi vesicle-mediated transport;establishment of localization;establishment of localization in cell;establishment of protein localization;Golgi vesicle transport;intracellular transport;positive regulation of biological process;positive regulation of catabolic process;positive regulation of macromolecule metabolic process;positive regulation of metabo…	GO:0006810;GO:0006888;GO:0009893;GO:0009894;GO:0009896;GO:0009987;GO:0010604;GO:0015031;GO:0016192;GO:0019222;GO:0033043;GO:0042176;GO:0045184;GO:0045732;GO:0046907;GO:0048193;GO:0048518;GO:0050789;GO:0050794;GO:0051128;GO:0051234;GO:0051246;GO:0051247;GO:0051649;GO:0060255;GO:0065007;GO:0080090			cell part;cytoplasmic membrane-bounded vesicle;cytoplasmic part;cytoplasmic vesicle;endoplasmic reticulum membrane;endoplasmic reticulum part;endoplasmic reticulum-Golgi intermediate compartment;endoplasmic reticulum-Golgi intermediate compartment membrane;Golgi apparatus part;Golgi membrane;integral to membrane;intracellular membrane-bounded organelle;intracellular organelle;intracellular organe…	GO:0000139;GO:0005789;GO:0005793;GO:0016020;GO:0016021;GO:0016023;GO:0031090;GO:0031224;GO:0031410;GO:0031982;GO:0031988;GO:0033116;GO:0042470;GO:0043226;GO:0043227;GO:0043229;GO:0043231;GO:0044422;GO:0044424;GO:0044425;GO:0044431;GO:0044432;GO:0044444;GO:0044446;GO:0044464;GO:0048770	Phagosome;SNARE interactions in vesicular transport	ko04130;ko04145	ACATTCC,MIR-1,MIR-206;BENPORATH_NANOG_TARGETS;BERENJENO_TRANSFORMED_BY_RHOA_DN;CELLULAR_LOCALIZATION;CHEOK_RESPONSE_TO_HD_MTX_DN;chr1q21;CREIGHTON_ENDOCRINE_THERAPY_RESISTANCE_5;ER_TO_GOLGI_VESICLE_MEDIATED_TRANSPORT;ESTABLISHMENT_OF_CELLULAR_LOCALIZATION;ESTABLISHMENT_OF_LOCALIZATION;FLECHNER_BIOPSY_KIDNEY_TRANSPLANT_OK_VS_DONOR_UP;GINESTIER_BREAST_CANCER_ZNF217_AMPLIFIED_UP;GOLGI_VESICLE_TRANSP…	+	SSA/P_DH	8	8	8	38.6	38.6	38.6	24.593	0	169.56	16161000000	254	0.000565889	0.57324	1.48786	UP	7.76742	O75396	O75396	Vesicle-trafficking protein SEC22b	SEC22B	523
30.0247	29.3174	29.9843	30.202	29.7056	29.8441	30.0931	30.8156	29.2157	30.0654	29.911	NaN	29.2354				cellular component organization;cellular component organization at cellular level;cellular component organization or biogenesis;cellular component organization or biogenesis at cellular level;cellular localization;cellular macromolecule localization;cellular membrane organization;cellular process;cellular protein localization;cytoskeleton organization;establishment or maintenance of cell polarity…	GO:0000226;GO:0006950;GO:0006970;GO:0006996;GO:0007009;GO:0007010;GO:0007017;GO:0007163;GO:0008104;GO:0009628;GO:0009987;GO:0016043;GO:0016044;GO:0033036;GO:0034613;GO:0050896;GO:0051179;GO:0051641;GO:0061024;GO:0070727;GO:0071840;GO:0071841;GO:0071842;GO:0072657;GO:0072659	binding;protein binding;receptor binding;structural molecule activity	GO:0005102;GO:0005198;GO:0005488;GO:0005515	basolateral plasma membrane;cell part;cytoplasm;cytoplasmic part;cytoskeletal part;cytoskeleton;intracellular non-membrane-bounded organelle;intracellular organelle;intracellular organelle part;intracellular part;macromolecular complex;membrane part;microtubule;microtubule associated complex;microtubule cytoskeleton;non-membrane-bounded organelle;organelle;organelle part;perinuclear region of cyt…	GO:0005737;GO:0005856;GO:0005874;GO:0005875;GO:0015630;GO:0016323;GO:0032991;GO:0043226;GO:0043228;GO:0043229;GO:0043232;GO:0043234;GO:0044422;GO:0044424;GO:0044425;GO:0044430;GO:0044444;GO:0044446;GO:0044459;GO:0044464;GO:0048471			ACCAAAG,MIR-9;ACEVEDO_LIVER_CANCER_DN;ANATOMICAL_STRUCTURE_DEVELOPMENT;ANATOMICAL_STRUCTURE_MORPHOGENESIS;BARRIER_CANCER_RELAPSE_NORMAL_SAMPLE_UP;BENPORATH_ES_1;BLALOCK_ALZHEIMERS_DISEASE_UP;BMI1_DN_MEL18_DN.V1_DN;CACGTG_V$MYC_Q2;CAGGTG_V$E12_Q6;CASORELLI_ACUTE_PROMYELOCYTIC_LEUKEMIA_DN;CHARAFE_BREAST_CANCER_LUMINAL_VS_MESENCHYMAL_UP;CHEMNITZ_RESPONSE_TO_PROSTAGLANDIN_E2_DN;chr6q23;CYTOSKELETAL_P…	+	SSA/P_DH	10	10	10	19.6	19.6	19.6	84.051	0	154.19	2974400000	89	0.000590285	0.708396	1.63399	UP	9.87393	Q14244	Q14244	Ensconsin	MAP7	2837
36.2827	36.2753	37.2318	35.7232	35.5306	36.903	36.1081	35.6952	36.1149	37.0767	36.5887	35.9127	35.8987				biological regulation;body fluid secretion;cell differentiation;cellular developmental process;cellular process;developmental process;epithelial cell differentiation;establishment of localization;lung cell differentiation;lung epithelial cell differentiation;lung goblet cell differentiation;mucus secretion;multicellular organismal process;regulation of biological quality;regulation of body fluid …	GO:0006810;GO:0007589;GO:0009987;GO:0030154;GO:0030855;GO:0032501;GO:0032502;GO:0046903;GO:0048869;GO:0050878;GO:0051234;GO:0060479;GO:0060480;GO:0060487;GO:0065007;GO:0065008;GO:0070254	binding;dystroglycan binding;glycoprotein binding;protein binding	GO:0001948;GO:0002162;GO:0005488;GO:0005515	cell part;cytoplasmic part;endoplasmic reticulum;extracellular region;intracellular membrane-bounded organelle;intracellular organelle;intracellular part;membrane-bounded organelle;mitochondrion;organelle	GO:0005576;GO:0005739;GO:0005783;GO:0043226;GO:0043227;GO:0043229;GO:0043231;GO:0044424;GO:0044444;GO:0044464			ACEVEDO_LIVER_CANCER_WITH_H3K27ME3_UP;CAGGTA_V$AREB6_01;CHARAFE_BREAST_CANCER_LUMINAL_VS_BASAL_UP;CHARAFE_BREAST_CANCER_LUMINAL_VS_MESENCHYMAL_UP;chr7p21;COLDREN_GEFITINIB_RESISTANCE_DN;CREIGHTON_ENDOCRINE_THERAPY_RESISTANCE_5;CRX_DN.V1_UP;DELYS_THYROID_CANCER_UP;DOANE_BREAST_CANCER_CLASSES_UP;DOANE_BREAST_CANCER_ESR1_UP;DODD_NASOPHARYNGEAL_CARCINOMA_UP;FARMER_BREAST_CANCER_BASAL_VS_LULMINAL;FEVR…	+	SSA/P_DH	11	11	10	62.9	62.9	56.6	19.979	0	323.31	413860000000	3739	0.000593121	1.0201	2.02806	UP	7.6896	O95994	O95994	Anterior gradient protein 2 homolog	AGR2	760
27.5295	27.3106	28.1458	28.3039	27.4437	27.9733	27.4594	27.7751	27.4352	27.8683	28.3753	27.365	27.4727				B cell activation;biological regulation;cell activation;cellular process;cellular response to stimulus;immune system process;leukocyte activation;lymphocyte activation;negative regulation of biological process;negative regulation of biosynthetic process;negative regulation of caspase activity;negative regulation of catalytic activity;negative regulation of cell communication;negative regulation o…	GO:0000122;GO:0001775;GO:0002376;GO:0006355;GO:0006357;GO:0007165;GO:0009889;GO:0009890;GO:0009891;GO:0009892;GO:0009893;GO:0009966;GO:0009968;GO:0009987;GO:0010033;GO:0010466;GO:0010468;GO:0010556;GO:0010557;GO:0010558;GO:0010562;GO:0010563;GO:0010604;GO:0010605;GO:0010627;GO:0010628;GO:0010629;GO:0010646;GO:0010648;GO:0010741;GO:0010921;GO:0019219;GO:0019220;GO:0019222;GO:0023051;GO:0023057;GO:…	binding;enzyme binding;enzyme regulator activity;phosphatase binding;phosphatase regulator activity;protein binding;protein phosphatase 2A binding;protein phosphatase binding;protein phosphatase regulator activity;protein phosphatase type 2A regulator activity	GO:0005488;GO:0005515;GO:0008601;GO:0019208;GO:0019888;GO:0019899;GO:0019902;GO:0019903;GO:0030234;GO:0051721	cell part;cytoplasm;cytoplasmic part;cytoskeletal part;cytosol;intracellular organelle part;intracellular part;macromolecular complex;microtubule;organelle part;protein complex	GO:0005737;GO:0005829;GO:0005874;GO:0032991;GO:0043234;GO:0044422;GO:0044424;GO:0044430;GO:0044444;GO:0044446;GO:0044464			ACEVEDO_LIVER_CANCER_UP;ACEVEDO_LIVER_TUMOR_VS_NORMAL_ADJACENT_TISSUE_UP;ACEVEDO_NORMAL_TISSUE_ADJACENT_TO_LIVER_TUMOR_UP;BENPORATH_MYC_MAX_TARGETS;BHATI_G2M_ARREST_BY_2METHOXYESTRADIOL_DN;BILANGES_RAPAMYCIN_SENSITIVE_VIA_TSC1_AND_TSC2;BILANGES_SERUM_SENSITIVE_GENES;CHANG_CORE_SERUM_RESPONSE_DN;chrxq13;CSR_LATE_UP.V1_DN;DANG_BOUND_BY_MYC;ENZYME_REGULATOR_ACTIVITY;GOLDRATH_HOMEOSTATIC_PROLIFERATIO…	+	SSA/P_DH	6	6	6	23.3	23.3	23.3	39.221	0	168.72	1363900000	80	0.000669693	0.599912	1.51562	UP	7.4917	P78318	P78318	Immunoglobulin-binding protein 1	IGBP1	2373
33.1143	32.2188	33.0017	33.0567	32.5147	32.777	33.0901	33.0363	32.0419	32.862	33.3877	32.3023	32.2901				2'-deoxyribonucleotide biosynthetic process;2'-deoxyribonucleotide metabolic process;benzene-containing compound metabolic process;biosynthetic process;carboxylic acid metabolic process;CDP biosynthetic process;CDP metabolic process;cellular aromatic compound metabolic process;cellular biosynthetic process;cellular ketone metabolic process;cellular metabolic process;cellular nitrogen compound bio…	GO:0006082;GO:0006139;GO:0006165;GO:0006206;GO:0006207;GO:0006213;GO:0006220;GO:0006221;GO:0006222;GO:0006225;GO:0006227;GO:0006240;GO:0006725;GO:0006753;GO:0006793;GO:0006796;GO:0006807;GO:0008152;GO:0009058;GO:0009112;GO:0009116;GO:0009117;GO:0009119;GO:0009123;GO:0009124;GO:0009129;GO:0009130;GO:0009132;GO:0009133;GO:0009138;GO:0009139;GO:0009141;GO:0009142;GO:0009156;GO:0009161;GO:0009165;GO:…	adenyl nucleotide binding;adenyl ribonucleotide binding;ATP binding;binding;catalytic activity;cytidylate kinase activity;kinase activity;nucleobase-containing compound kinase activity;nucleoside diphosphate kinase activity;nucleoside kinase activity;nucleotide binding;nucleotide kinase activity;phosphotransferase activity, phosphate group as acceptor;purine nucleotide binding;purine ribonucleosi…	GO:0000166;GO:0003824;GO:0004127;GO:0004550;GO:0004849;GO:0005488;GO:0005524;GO:0009041;GO:0016301;GO:0016740;GO:0016772;GO:0016776;GO:0017076;GO:0019201;GO:0019205;GO:0019206;GO:0030554;GO:0032553;GO:0032555;GO:0032559;GO:0033862;GO:0035639	cell part;cytoplasm;cytoplasmic part;cytosol;extracellular membrane-bounded organelle;extracellular organelle;extracellular region part;extracellular vesicular exosome;intracellular membrane-bounded organelle;intracellular non-membrane-bounded organelle;intracellular organelle;intracellular organelle part;intracellular part;membrane-bounded organelle;membrane-bounded vesicle;non-membrane-bounded …	GO:0005634;GO:0005654;GO:0005730;GO:0005737;GO:0005829;GO:0031982;GO:0031988;GO:0043226;GO:0043227;GO:0043228;GO:0043229;GO:0043230;GO:0043231;GO:0043232;GO:0044421;GO:0044422;GO:0044424;GO:0044428;GO:0044444;GO:0044446;GO:0044464;GO:0065010;GO:0070062	Pyrimidine metabolism	ko00240	ACCATTT,MIR-522;BIOSYNTHETIC_PROCESS;CACTTTG,MIR-520G,MIR-520H;CELLULAR_BIOSYNTHETIC_PROCESS;CHARAFE_BREAST_CANCER_LUMINAL_VS_BASAL_DN;chr1p34;CREIGHTON_ENDOCRINE_THERAPY_RESISTANCE_3;CTTTGT_V$LEF1_Q2;CYTOPLASM;DIAZ_CHRONIC_MEYLOGENOUS_LEUKEMIA_UP;FIRESTEIN_PROLIFERATION;GAGCCTG,MIR-484;GCACTTT,MIR-17-5P,MIR-20A,MIR-106A,MIR-106B,MIR-20B,MIR-519D;GCATTTG,MIR-105;GCTTGAA,MIR-498;GEORGES_TARGETS_OF…	+	SSA/P_DH	10	10	10	53.6	53.6	53.6	22.222	0	323.31	33191000000	632	0.000693274	0.666977	1.58774	UP	7.4361	P30085	P30085	UMP-CMP kinase	CMPK1	1602
30.3363	30.0579	30.3463	30.4421	30.2159	30.3077	30.3479	30.4944	30.0543	30.3717	30.2593	29.9999	30.1399				apoptosis;autophagic cell death;biological regulation;catabolic process;cell communication;cell death;cellular catabolic process;cellular component assembly;cellular component organization;cellular component organization or biogenesis;cellular macromolecule metabolic process;cellular membrane organization;cellular metabolic process;cellular process;cellular response to amino acid starvation;cellu…	GO:0006461;GO:0006915;GO:0006950;GO:0007154;GO:0008152;GO:0008219;GO:0009056;GO:0009057;GO:0009267;GO:0009605;GO:0009893;GO:0009894;GO:0009896;GO:0009987;GO:0009991;GO:0010506;GO:0010508;GO:0010638;GO:0010646;GO:0012501;GO:0016043;GO:0016044;GO:0016241;GO:0016265;GO:0019222;GO:0022607;GO:0031323;GO:0031325;GO:0031329;GO:0031331;GO:0031334;GO:0031667;GO:0031668;GO:0031669;GO:0032101;GO:0032104;GO:…	binding;identical protein binding;lipid binding;protein binding;protein dimerization activity;protein homodimerization activity	GO:0005488;GO:0005515;GO:0008289;GO:0042802;GO:0042803;GO:0046983	autophagic vacuole membrane;cell part;cytoplasm;cytoplasmic part;extracellular membrane-bounded organelle;extracellular organelle;extracellular region part;extracellular vesicular exosome;Golgi apparatus part;Golgi membrane;intracellular organelle part;intracellular part;membrane;membrane-bounded organelle;membrane-bounded vesicle;midbody;mitochondrial membrane;mitochondrial outer membrane;mitoch…	GO:0000139;GO:0000421;GO:0005737;GO:0005741;GO:0005774;GO:0016020;GO:0019867;GO:0030496;GO:0031090;GO:0031966;GO:0031968;GO:0031982;GO:0031988;GO:0043226;GO:0043227;GO:0043230;GO:0044421;GO:0044422;GO:0044424;GO:0044429;GO:0044431;GO:0044437;GO:0044444;GO:0044446;GO:0044464;GO:0065010;GO:0070062	Endocytosis	ko04144	ACTGAAA,MIR-30A-3P,MIR-30E-3P;ANTI_APOPTOSIS;APOPTOSIS_GO;BEGUM_TARGETS_OF_PAX3_FOXO1_FUSION_UP;BERENJENO_ROCK_SIGNALING_NOT_VIA_RHOA_DN;BIOCARTA_CBL_PATHWAY;CELL_DEVELOPMENT;CHARAFE_BREAST_CANCER_LUMINAL_VS_BASAL_DN;CHARAFE_BREAST_CANCER_LUMINAL_VS_MESENCHYMAL_DN;chr1p22;CUI_TCF21_TARGETS_2_DN;CYTOPLASM;DAVICIONI_MOLECULAR_ARMS_VS_ERMS_UP;GAGACTG,MIR-452;GALLUZZI_PERMEABILIZE_MITOCHONDRIA;GCM_MA…	+	SSA/P_DH	10	9	9	29.9	27.7	27.7	40.796	0	72.58	4839000000	147	0.000695644	0.278881	1.21325	UP	7.43064	Q9Y371	Q9Y371	Endophilin-B1	SH3GLB1	5744
28.9484	28.6417	29.5345	NaN	28.9086	29.2822	28.1585	28.4246	28.772	29.3009	28.5524	28.6299	28.8306				amine metabolic process;aminoglycan catabolic process;aminoglycan metabolic process;biological regulation;calcium ion-dependent exocytosis;carbohydrate catabolic process;carbohydrate metabolic process;catabolic process;cation homeostasis;cation transport;cellular cation homeostasis;cellular chemical homeostasis;cellular component assembly;cellular component organization;cellular component organiz…	GO:0000226;GO:0000272;GO:0001578;GO:0001932;GO:0001933;GO:0002028;GO:0005975;GO:0005976;GO:0006022;GO:0006026;GO:0006027;GO:0006109;GO:0006355;GO:0006461;GO:0006469;GO:0006605;GO:0006611;GO:0006807;GO:0006810;GO:0006811;GO:0006812;GO:0006813;GO:0006873;GO:0006885;GO:0006886;GO:0006887;GO:0006913;GO:0006996;GO:0007010;GO:0007017;GO:0007165;GO:0007264;GO:0008152;GO:0009056;GO:0009057;GO:0009268;GO:…	binding;calcium ion binding;calcium-dependent protein binding;cation binding;channel regulator activity;cytoskeletal protein binding;enzyme binding;enzyme inhibitor activity;enzyme regulator activity;ion binding;kinase binding;kinase inhibitor activity;kinase regulator activity;metal ion binding;microtubule binding;potassium channel regulator activity;protein binding;protein kinase inhibitor acti…	GO:0004857;GO:0004860;GO:0005215;GO:0005488;GO:0005509;GO:0005515;GO:0008017;GO:0008092;GO:0015459;GO:0015631;GO:0016247;GO:0019207;GO:0019210;GO:0019887;GO:0019899;GO:0019900;GO:0030234;GO:0043167;GO:0043169;GO:0046872;GO:0048306	adherens junction;anchoring junction;cell junction;cell part;cell-substrate adherens junction;cell-substrate junction;cytoplasm;cytoplasmic membrane-bounded vesicle;cytoplasmic part;cytoplasmic vesicle;cytoskeleton;cytosol;endoplasmic reticulum;endoplasmic reticulum-Golgi intermediate compartment;extracellular membrane-bounded organelle;extracellular organelle;extracellular region part;extracellu…	GO:0000139;GO:0005634;GO:0005737;GO:0005783;GO:0005793;GO:0005829;GO:0005856;GO:0005886;GO:0005912;GO:0005924;GO:0005925;GO:0015630;GO:0016020;GO:0016023;GO:0030054;GO:0030055;GO:0030133;GO:0031090;GO:0031410;GO:0031982;GO:0031988;GO:0043226;GO:0043227;GO:0043228;GO:0043229;GO:0043230;GO:0043231;GO:0043232;GO:0044421;GO:0044422;GO:0044424;GO:0044431;GO:0044444;GO:0044446;GO:0044464;GO:0065010;GO:…	Alzheimer's disease;Amyotrophic lateral sclerosis (ALS);Apoptosis;Axon guidance;B cell receptor signaling pathway;Calcium signaling pathway;ko05152;Long-term potentiation;MAPK signaling pathway;Natural killer cell mediated cytotoxicity;Oocyte meiosis;T cell receptor signaling pathway;VEGF signaling pathway;Wnt signaling pathway	ko04010;ko04020;ko04114;ko04210;ko04310;ko04360;ko04370;ko04650;ko04660;ko04662;ko04720;ko05010;ko05014;ko05152		+	SSA/P_DH	6	6	6	40	40	40	22.456	0	116.73	2067400000	84	0.00075337	0.653974	1.5735	UP	7.304	Q99653	Q99653	Calcineurin B homologous protein 1	CHP1	4536
33.0789	33.1451	33.5255	33.6095	33.5426	33.6198	33.5072	33.4439	33.0827	33.4545	33.3151	32.9302	33.0528				biosynthetic process;cellular biosynthetic process;cellular macromolecule biosynthetic process;cellular macromolecule metabolic process;cellular metabolic process;cellular process;cellular protein metabolic process;gene expression;macromolecule biosynthetic process;macromolecule metabolic process;metabolic process;multi-organism process;primary metabolic process;protein metabolic process;response…	GO:0006412;GO:0006414;GO:0008152;GO:0009058;GO:0009059;GO:0009607;GO:0009615;GO:0009987;GO:0010467;GO:0019538;GO:0034645;GO:0043170;GO:0044237;GO:0044238;GO:0044249;GO:0044260;GO:0044267;GO:0050896;GO:0051704;GO:0051707	binding;nucleic acid binding;RNA binding;translation elongation factor activity;translation factor activity, nucleic acid binding	GO:0003676;GO:0003723;GO:0003746;GO:0005488;GO:0008135	cell part;cytoplasm;cytoplasmic part;cytosol;extracellular membrane-bounded organelle;extracellular organelle;extracellular region part;extracellular vesicular exosome;intracellular membrane-bounded organelle;intracellular organelle;intracellular part;membrane;membrane-bounded organelle;membrane-bounded vesicle;nucleus;organelle;vesicle	GO:0005634;GO:0005737;GO:0005829;GO:0016020;GO:0031982;GO:0031988;GO:0043226;GO:0043227;GO:0043229;GO:0043230;GO:0043231;GO:0044421;GO:0044424;GO:0044444;GO:0044464;GO:0065010;GO:0070062			BANDRES_RESPONSE_TO_CARMUSTIN_WITHOUT_MGMT_24HR_UP;BILANGES_SERUM_AND_RAPAMYCIN_SENSITIVE_GENES;BILANGES_SERUM_RESPONSE_TRANSLATION;BLALOCK_ALZHEIMERS_DISEASE_UP;CAMPS_COLON_CANCER_COPY_NUMBER_DN;CHNG_MULTIPLE_MYELOMA_HYPERPLOID_UP;chr11q12;CTTTGT_V$LEF1_Q2;FLOTHO_PEDIATRIC_ALL_THERAPY_RESPONSE_UP;GCM_ACTG1;GCM_ANP32B;GCM_APEX1;GCM_CSNK2B;GCM_NPM1;GCM_TPT1;GGGAGGRR_V$MAZ_Q6;GGGCGGR_V$SP1_Q6;GGGTG…	+	SSA/P_DH	22	22	22	65.2	65.2	65.2	50.118	0	323.31	47267000000	824	0.000804925	0.480601	1.39532	UP	7.20025	P26641	P26641	Elongation factor 1-gamma	EEF1G	1524
32.4609	32.8696	33.1718	32.237	33.2672	33.2817	33.0259	32.5122	32.8855	33.2971	32.3585	32.8331	32.7008				actin filament-based movement;actin filament-based process;actin-mediated cell contraction;actin-myosin filament sliding;cellular component movement;cellular process;multicellular organismal process;muscle contraction;muscle filament sliding;muscle system process;system process	GO:0003008;GO:0003012;GO:0006928;GO:0006936;GO:0009987;GO:0030029;GO:0030048;GO:0030049;GO:0032501;GO:0033275;GO:0070252			actin filament bundle;actomyosin;cell part;contractile fiber part;cytoplasmic part;cytoskeletal part;cytoskeleton;cytosol;extracellular membrane-bounded organelle;extracellular organelle;extracellular region part;extracellular vesicular exosome;intracellular non-membrane-bounded organelle;intracellular organelle;intracellular organelle part;intracellular part;membrane-bounded organelle;membrane-b…	GO:0001725;GO:0005829;GO:0005856;GO:0005862;GO:0031982;GO:0031988;GO:0032432;GO:0042641;GO:0043226;GO:0043227;GO:0043228;GO:0043229;GO:0043230;GO:0043232;GO:0044421;GO:0044422;GO:0044424;GO:0044430;GO:0044444;GO:0044446;GO:0044449;GO:0044464;GO:0065010;GO:0070062	Cardiac muscle contraction;Dilated cardiomyopathy;Hypertrophic cardiomyopathy (HCM);Pathways in cancer;Thyroid cancer	ko04260;ko05200;ko05216;ko05410;ko05414	AACATTC,MIR-409-3P;AACTTT_UNKNOWN;AATGTGA,MIR-23A,MIR-23B;ACATTCC,MIR-1,MIR-206;ACTIN_CYTOSKELETON;BENPORATH_SOX2_TARGETS;BOYLAN_MULTIPLE_MYELOMA_C_CLUSTER_UP;BOYLAN_MULTIPLE_MYELOMA_C_D_UP;CAGCTG_V$AP4_Q5;CAGCTTT,MIR-320;CAGGTG_V$E12_Q6;CATTGTYY_V$SOX9_B1;CHANG_CORE_SERUM_RESPONSE_UP;CHEN_METABOLIC_SYNDROM_NETWORK;chr1q21;CONTRACTILE_FIBER;CONTRACTILE_FIBER_PART;CREIGHTON_ENDOCRINE_THERAPY_RESIS…	+	SSA/P_DH	18	7	7	50.9	18.6	18.6	32.95	0	62.579	59946000000	302	0.000816113	0.427931	1.3453	UP	7.17877	P06753	P06753	Tropomyosin alpha-3 chain	TPM3	988
35.7681	35.5028	35.8443	35.5061	35.3391	35.8518	35.6917	35.4597	35.5867	35.8417	35.7628	35.5009	35.3836				alcohol metabolic process;carbohydrate metabolic process;cell death;cellular carbohydrate metabolic process;cellular metabolic process;cellular process;death;glucose metabolic process;hexose metabolic process;metabolic process;monosaccharide metabolic process;primary metabolic process;programmed cell death;small molecule metabolic process	GO:0005975;GO:0005996;GO:0006006;GO:0006066;GO:0008152;GO:0008219;GO:0009987;GO:0012501;GO:0016265;GO:0019318;GO:0044237;GO:0044238;GO:0044262;GO:0044281	adenyl nucleotide binding;adenyl ribonucleotide binding;alkali metal ion binding;antigen binding;ATP binding;binding;catalytic activity;cation binding;ion binding;kinase activity;magnesium ion binding;metal ion binding;MHC class II protein complex binding;MHC protein complex binding;nucleotide binding;phosphotransferase activity, alcohol group as acceptor;potassium ion binding;purine nucleotide b…	GO:0000166;GO:0000287;GO:0003823;GO:0003824;GO:0004743;GO:0005488;GO:0005524;GO:0016301;GO:0016740;GO:0016772;GO:0016773;GO:0017076;GO:0023023;GO:0023026;GO:0030554;GO:0030955;GO:0031420;GO:0032553;GO:0032555;GO:0032559;GO:0035639;GO:0043167;GO:0043169;GO:0046872	cell part;cell projection;cilium;cytoplasm;cytoplasmic part;cytosol;extracellular matrix;extracellular membrane-bounded organelle;extracellular organelle;extracellular region part;extracellular vesicular exosome;intracellular membrane-bounded organelle;intracellular organelle;intracellular part;membrane;membrane-bounded organelle;membrane-bounded vesicle;mitochondrion;nucleus;organelle;plasma mem…	GO:0005634;GO:0005737;GO:0005739;GO:0005829;GO:0005886;GO:0005929;GO:0016020;GO:0031012;GO:0031982;GO:0031988;GO:0042995;GO:0043226;GO:0043227;GO:0043229;GO:0043230;GO:0043231;GO:0044421;GO:0044424;GO:0044444;GO:0044464;GO:0065010;GO:0070062	Carbon fixation in photosynthetic organisms;Glycolysis / Gluconeogenesis;Purine metabolism;Pyruvate metabolism;Type II diabetes mellitus	ko00010;ko00230;ko00620;ko00710;ko04930		+	SSA/P_DH	30	30	29	64.2	64.2	62.1	57.936	0	323.31	272190000000	3920	0.000843966	0.352478	1.27675	UP	7.12678	P14618	P14618	Pyruvate kinase PKM	PKM	1240
33.3775	32.5946	33.0252	33.4746	32.8243	32.9532	33.5534	33.443	32.335	33.16	33.5015	32.5101	32.4368				amine metabolic process;amino acid activation;carboxylic acid metabolic process;cellular amine metabolic process;cellular amino acid metabolic process;cellular ketone metabolic process;cellular macromolecule metabolic process;cellular metabolic process;cellular nitrogen compound metabolic process;cellular process;diphosphate metabolic process;gene expression;macromolecule metabolic process;metabo…	GO:0006082;GO:0006139;GO:0006399;GO:0006418;GO:0006520;GO:0006793;GO:0006796;GO:0006807;GO:0008152;GO:0009308;GO:0009987;GO:0010467;GO:0016070;GO:0019752;GO:0034641;GO:0034660;GO:0042180;GO:0043038;GO:0043039;GO:0043170;GO:0043436;GO:0044106;GO:0044237;GO:0044238;GO:0044260;GO:0044281;GO:0071344;GO:0090304	binding;catalytic activity;cation binding;hydrolase activity;hydrolase activity, acting on acid anhydrides;hydrolase activity, acting on acid anhydrides, in phosphorus-containing anhydrides;inorganic diphosphatase activity;ion binding;magnesium ion binding;metal ion binding;pyrophosphatase activity	GO:0000287;GO:0003824;GO:0004427;GO:0005488;GO:0016462;GO:0016787;GO:0016817;GO:0016818;GO:0043167;GO:0043169;GO:0046872	cell part;cytoplasm;cytoplasmic part;cytosol;extracellular membrane-bounded organelle;extracellular organelle;extracellular region part;extracellular vesicular exosome;intracellular part;membrane-bounded organelle;membrane-bounded vesicle;organelle;vesicle	GO:0005737;GO:0005829;GO:0031982;GO:0031988;GO:0043226;GO:0043227;GO:0043230;GO:0044421;GO:0044424;GO:0044444;GO:0044464;GO:0065010;GO:0070062	Oxidative phosphorylation	ko00190	ACEVEDO_LIVER_TUMOR_VS_NORMAL_ADJACENT_TISSUE_UP;AMUNDSON_POOR_SURVIVAL_AFTER_GAMMA_RADIATION_8G;BENPORATH_MYC_MAX_TARGETS;BERENJENO_TRANSFORMED_BY_RHOA_UP;BERTUCCI_MEDULLARY_VS_DUCTAL_BREAST_CANCER_UP;BLALOCK_ALZHEIMERS_DISEASE_DN;BLALOCK_ALZHEIMERS_DISEASE_INCIPIENT_DN;BURTON_ADIPOGENESIS_5;BURTON_ADIPOGENESIS_PEAK_AT_8HR;CAIRO_HEPATOBLASTOMA_CLASSES_UP;CASORELLI_ACUTE_PROMYELOCYTIC_LEUKEMIA_DN…	+	SSA/P_DH	19	19	19	76.8	76.8	76.8	32.66	0	323.31	33064000000	664	0.000925161	0.577044	1.49179	UP	6.98612	Q15181	Q15181	Inorganic pyrophosphatase	PPA1	2957
32.4364	31.6516	32.3078	32.1504	32.0691	32.4982	32.3296	32.253	31.8236	32.3264	32.0105	31.6323	31.8914				carbohydrate metabolic process;cellular carbohydrate metabolic process;cellular macromolecule metabolic process;cellular metabolic process;cellular process;cellular protein metabolic process;'de novo' posttranslational protein folding;'de novo' protein folding;glycosylation;macromolecule glycosylation;macromolecule metabolic process;macromolecule modification;metabolic process;peptidyl-amino acid…	GO:0005975;GO:0006457;GO:0006458;GO:0006464;GO:0006486;GO:0006487;GO:0008152;GO:0009987;GO:0018193;GO:0018196;GO:0018279;GO:0019538;GO:0043170;GO:0043412;GO:0043413;GO:0043687;GO:0044237;GO:0044238;GO:0044260;GO:0044262;GO:0044267;GO:0051084;GO:0070085	binding;catalytic activity;glucosyltransferase activity;protein binding;transferase activity;transferase activity, transferring glycosyl groups;transferase activity, transferring hexosyl groups;UDP-glucose:glycoprotein glucosyltransferase activity;UDP-glucosyltransferase activity;UDP-glycosyltransferase activity;unfolded protein binding	GO:0003824;GO:0003980;GO:0005488;GO:0005515;GO:0008194;GO:0016740;GO:0016757;GO:0016758;GO:0035251;GO:0046527;GO:0051082	cell part;cytoplasmic part;endoplasmic reticulum;endoplasmic reticulum lumen;endoplasmic reticulum part;endoplasmic reticulum-Golgi intermediate compartment;extracellular membrane-bounded organelle;extracellular organelle;extracellular region part;extracellular vesicular exosome;intracellular membrane-bounded organelle;intracellular organelle;intracellular organelle lumen;intracellular organelle …	GO:0005783;GO:0005788;GO:0005793;GO:0031974;GO:0031982;GO:0031988;GO:0043226;GO:0043227;GO:0043229;GO:0043230;GO:0043231;GO:0043233;GO:0044421;GO:0044422;GO:0044424;GO:0044432;GO:0044444;GO:0044446;GO:0044464;GO:0065010;GO:0070013;GO:0070062	Protein processing in endoplasmic reticulum	ko04141	BARRIER_COLON_CANCER_RECURRENCE_UP;BENPORATH_PROLIFERATION;BOYAULT_LIVER_CANCER_SUBCLASS_G6_UP;CAIRO_HEPATOBLASTOMA_UP;CELLULAR_MACROMOLECULE_METABOLIC_PROCESS;CELLULAR_PROTEIN_METABOLIC_PROCESS;chr2p23;CYTOPLASM;CYTOPLASMIC_PART;DIAZ_CHRONIC_MEYLOGENOUS_LEUKEMIA_UP;ENDOPLASMIC_RETICULUM;ER_GOLGI_INTERMEDIATE_COMPARTMENT;FONTAINE_THYROID_TUMOR_UNCERTAIN_MALIGNANCY_UP;GABRIELY_MIR21_TARGETS;GCCATN…	+	SSA/P_DH	45	45	45	43.2	43.2	43.2	177.19	0	323.31	24622000000	729	0.000980453	0.627719	1.54512	UP	6.89843	Q9NYU2;Q9NYU1	Q9NYU2	UDP-glucose:glycoprotein glucosyltransferase 1	UGGT1	5306
29.9321	29.4274	30.0379	29.5802	29.2563	30.1181	29.9622	30.2275	29.5256	29.8826	29.9227	29.2391	29.3707				biosynthetic process;establishment of localization;lipid biosynthetic process;lipid metabolic process;metabolic process;primary metabolic process;steroid biosynthetic process;steroid metabolic process;transport	GO:0006629;GO:0006694;GO:0006810;GO:0008152;GO:0008202;GO:0008610;GO:0009058;GO:0044238;GO:0051234	binding;carboxylic acid binding;coenzyme binding;cofactor binding;fatty acid binding;fatty-acyl-CoA binding;lipid binding;monocarboxylic acid binding	GO:0000062;GO:0005488;GO:0005504;GO:0008289;GO:0031406;GO:0033293;GO:0048037;GO:0050662	cell part;cytoplasmic part;Golgi apparatus;Golgi apparatus part;Golgi membrane;integral to membrane;intracellular membrane-bounded organelle;intracellular organelle;intracellular organelle part;intracellular part;intrinsic to membrane;membrane;membrane part;membrane-bounded organelle;mitochondrion;organelle;organelle membrane;organelle part	GO:0000139;GO:0005739;GO:0005794;GO:0016020;GO:0016021;GO:0031090;GO:0031224;GO:0043226;GO:0043227;GO:0043229;GO:0043231;GO:0044422;GO:0044424;GO:0044425;GO:0044431;GO:0044444;GO:0044446;GO:0044464			AACTGGA,MIR-145;AACTTT_UNKNOWN;ACEVEDO_LIVER_CANCER_UP;ACEVEDO_LIVER_TUMOR_VS_NORMAL_ADJACENT_TISSUE_UP;ATACTGT,MIR-144;ATGTTAA,MIR-302C;BAELDE_DIABETIC_NEPHROPATHY_DN;BLUM_RESPONSE_TO_SALIRASIB_UP;BORCZUK_MALIGNANT_MESOTHELIOMA_UP;BUYTAERT_PHOTODYNAMIC_THERAPY_STRESS_UP;CACTGCC,MIR-34A,MIR-34C,MIR-449;CHICAS_RB1_TARGETS_SENESCENT;chr1q41;CREIGHTON_ENDOCRINE_THERAPY_RESISTANCE_3;CYTAGCAAY_UNKNOWN…	+	SSA/P_DH	13	13	13	35.8	35.8	35.8	60.593	0	220.7	5926200000	205	0.00104276	0.622129	1.53915	UP	6.80638	Q9H3P7	Q9H3P7	Golgi resident protein GCP60	ACBD3	4905
34.8374	34.3897	35.3923	34.5255	34.719	35.1366	34.6747	34.3839	34.5151	35.1178	34.4736	34.0777	34.2674				biological regulation;cell proliferation;establishment of localization;establishment of protein localization;establishment of RNA localization;macromolecule metabolic process;metabolic process;mRNA transport;negative regulation of biological process;negative regulation of catalytic activity;negative regulation of cellular metabolic process;negative regulation of cellular process;negative regulati…	GO:0001932;GO:0001933;GO:0006469;GO:0006810;GO:0008152;GO:0008283;GO:0009892;GO:0010563;GO:0010605;GO:0015031;GO:0015931;GO:0019220;GO:0019222;GO:0019538;GO:0023051;GO:0023057;GO:0031323;GO:0031324;GO:0031399;GO:0031400;GO:0031952;GO:0031953;GO:0032268;GO:0032269;GO:0033673;GO:0042325;GO:0042326;GO:0043086;GO:0043170;GO:0043549;GO:0044092;GO:0044238;GO:0045184;GO:0045859;GO:0045936;GO:0048519;GO:…	binding;enzyme binding;kinase binding;phosphatase binding;protein binding;protein kinase binding;protein phosphatase binding	GO:0005488;GO:0005515;GO:0019899;GO:0019900;GO:0019901;GO:0019902;GO:0019903	cell part;cytoplasm;cytoplasmic part;cytoskeleton;extracellular membrane-bounded organelle;extracellular organelle;extracellular region part;extracellular vesicular exosome;intracellular membrane-bounded organelle;intracellular non-membrane-bounded organelle;intracellular organelle;intracellular organelle part;intracellular part;macromolecular complex;membrane;membrane part;membrane-bounded organ…	GO:0005634;GO:0005643;GO:0005737;GO:0005856;GO:0016020;GO:0030529;GO:0031982;GO:0031988;GO:0032991;GO:0043226;GO:0043227;GO:0043228;GO:0043229;GO:0043230;GO:0043231;GO:0043232;GO:0043234;GO:0044421;GO:0044422;GO:0044424;GO:0044425;GO:0044428;GO:0044444;GO:0044446;GO:0044464;GO:0046930;GO:0048471;GO:0065010;GO:0070062			AKT_UP_MTOR_DN.V1_UP;ALFANO_MYC_TARGETS;BASSO_B_LYMPHOCYTE_NETWORK;BIDUS_METASTASIS_DN;BMI1_DN.V1_DN;BROWNE_HCMV_INFECTION_14HR_DN;BRUINS_UVC_RESPONSE_VIA_TP53_GROUP_B;CHICAS_RB1_TARGETS_CONFLUENT;chr16p11;CYTOPLASM;DAZARD_RESPONSE_TO_UV_NHEK_UP;DAZARD_UV_RESPONSE_CLUSTER_G1;DELPUECH_FOXO3_TARGETS_UP;DELYS_THYROID_CANCER_UP;DIAZ_CHRONIC_MEYLOGENOUS_LEUKEMIA_DN;DODD_NASOPHARYNGEAL_CARCINOMA_UP;DOU…	+	SSA/P_DH	41	41	41	66.5	66.5	66.5	99.326	0	323.31	137660000000	2042	0.00104781	0.903139	1.87013	UP	6.79921	Q14764	Q14764	Major vault protein	MVP	2889
29.0601	28.1342	29.0621	29.2698	29.3615	28.848	29.5219	28.9983	NaN	28.8932	29.3291	27.8777	28.1235				biological regulation;biosynthetic process;cellular biosynthetic process;cellular macromolecule biosynthetic process;cellular macromolecule metabolic process;cellular metabolic process;cellular nitrogen compound metabolic process;cellular process;cellular response to stimulus;cellular response to stress;developmental process;DNA metabolic process;DNA repair;gene expression;macromolecule biosynthe…	GO:0000375;GO:0000377;GO:0000398;GO:0006139;GO:0006259;GO:0006281;GO:0006283;GO:0006289;GO:0006351;GO:0006352;GO:0006354;GO:0006355;GO:0006366;GO:0006367;GO:0006368;GO:0006370;GO:0006396;GO:0006397;GO:0006807;GO:0006950;GO:0006974;GO:0008152;GO:0008380;GO:0009058;GO:0009059;GO:0009452;GO:0009889;GO:0009891;GO:0009893;GO:0009987;GO:0010467;GO:0010468;GO:0010556;GO:0010604;GO:0016032;GO:0016070;GO:…	binding;catalytic activity;cation binding;DNA binding;DNA-directed RNA polymerase activity;enzyme binding;ion binding;metal ion binding;nucleic acid binding;nucleotidyltransferase activity;protein binding;RNA polymerase activity;RNA-directed RNA polymerase activity;transferase activity;transferase activity, transferring phosphorus-containing groups;ubiquitin protein ligase binding	GO:0003676;GO:0003677;GO:0003824;GO:0003899;GO:0003968;GO:0005488;GO:0005515;GO:0016740;GO:0016772;GO:0016779;GO:0019899;GO:0031625;GO:0034062;GO:0043167;GO:0043169;GO:0046872	cell part;DNA-directed RNA polymerase complex;DNA-directed RNA polymerase II, core complex;intracellular membrane-bounded organelle;intracellular organelle;intracellular organelle part;intracellular part;macromolecular complex;membrane-bounded organelle;nuclear DNA-directed RNA polymerase complex;nuclear part;nucleoplasm;nucleoplasm part;nucleus;organelle;organelle part;protein complex;RNA polyme…	GO:0000428;GO:0005634;GO:0005654;GO:0005665;GO:0030880;GO:0032991;GO:0043226;GO:0043227;GO:0043229;GO:0043231;GO:0043234;GO:0044422;GO:0044424;GO:0044428;GO:0044446;GO:0044451;GO:0044464;GO:0055029	Huntington's disease;Purine metabolism;Pyrimidine metabolism;RNA polymerase	ko00230;ko00240;ko03020;ko05016	AAGWWRNYGGC_UNKNOWN;ABRAMSON_INTERACT_WITH_AIRE;BHATI_G2M_ARREST_BY_2METHOXYESTRADIOL_UP;BIOCARTA_CARM_ER_PATHWAY;BIOCARTA_DREAM_PATHWAY;BIOCARTA_RARRXR_PATHWAY;BIOCARTA_TEL_PATHWAY;BOGNI_TREATMENT_RELATED_MYELOID_LEUKEMIA_UP;chr17p13;COLLIS_PRKDC_SUBSTRATES;CTTTGT_V$LEF1_Q2;DACOSTA_UV_RESPONSE_VIA_ERCC3_UP;DEBIASI_APOPTOSIS_BY_REOVIRUS_INFECTION_DN;DNA_DIRECTED_RNA_POLYMERASE_COMPLEX;DNA_DIRECTE…	+	SSA/P_DH	28	28	28	18.1	18.1	18.1	217.17	0	143.94	3680500000	130	0.00110998	0.889276	1.85225	UP	8.37856	P24928	P24928	DNA-directed RNA polymerase II subunit RPB1	POLR2A	1488
33.668	33.0002	33.4587	33.4862	33.3346	33.5064	33.1163	33.6626	33.2079	33.4923	33.4511	33.1506	33.0349				biological adhesion;biological regulation;biosynthetic process;cell adhesion;cell surface receptor linked signaling pathway;cellular biosynthetic process;cellular macromolecule biosynthetic process;cellular macromolecule metabolic process;cellular metabolic process;cellular nitrogen compound biosynthetic process;cellular nitrogen compound metabolic process;cellular process;cellular response to st…	GO:0006139;GO:0006163;GO:0006164;GO:0006183;GO:0006213;GO:0006220;GO:0006221;GO:0006228;GO:0006241;GO:0006351;GO:0006355;GO:0006357;GO:0006753;GO:0006807;GO:0007155;GO:0007165;GO:0007166;GO:0007229;GO:0008152;GO:0008284;GO:0009058;GO:0009059;GO:0009116;GO:0009117;GO:0009119;GO:0009141;GO:0009142;GO:0009144;GO:0009145;GO:0009147;GO:0009148;GO:0009150;GO:0009152;GO:0009165;GO:0009199;GO:0009201;GO:…	adenyl nucleotide binding;adenyl ribonucleotide binding;ATP binding;binding;catalytic activity;cation binding;DNA binding;ion binding;kinase activity;metal ion binding;nucleic acid binding;nucleic acid binding transcription factor activity;nucleobase-containing compound kinase activity;nucleoside diphosphate kinase activity;nucleotide binding;phosphotransferase activity, alcohol group as acceptor…	GO:0000166;GO:0001071;GO:0003676;GO:0003677;GO:0003700;GO:0003824;GO:0004550;GO:0004672;GO:0004673;GO:0005488;GO:0005524;GO:0016301;GO:0016740;GO:0016772;GO:0016773;GO:0016775;GO:0016776;GO:0017076;GO:0019205;GO:0030554;GO:0032553;GO:0032555;GO:0032559;GO:0035639;GO:0043167;GO:0043169;GO:0046872	cell part;cell periphery;cell projection;cytoplasm;cytoplasmic part;cytosol;extracellular membrane-bounded organelle;extracellular organelle;extracellular region part;extracellular vesicular exosome;intracellular membrane-bounded organelle;intracellular organelle;intracellular part;lamellipodium;membrane-bounded organelle;membrane-bounded vesicle;mitochondrion;nucleus;organelle;ruffle;vesicle	GO:0001726;GO:0005634;GO:0005737;GO:0005739;GO:0005829;GO:0030027;GO:0031982;GO:0031988;GO:0042995;GO:0043226;GO:0043227;GO:0043229;GO:0043230;GO:0043231;GO:0044421;GO:0044424;GO:0044444;GO:0044464;GO:0065010;GO:0070062;GO:0071944	Purine metabolism;Pyrimidine metabolism	ko00230;ko00240	ALONSO_METASTASIS_UP;ANATOMICAL_STRUCTURE_DEVELOPMENT;APOPTOSIS_GO;BHATTACHARYA_EMBRYONIC_STEM_CELL;BILANGES_RAPAMYCIN_SENSITIVE_VIA_TSC1_AND_TSC2;BIOCARTA_NDKDYNAMIN_PATHWAY;BIOPOLYMER_METABOLIC_PROCESS;CELL_DEVELOPMENT;CELL_PROJECTION;CELL_PROLIFERATION_GO_0008283;chr17q21;DANG_BOUND_BY_MYC;DANG_MYC_TARGETS_UP;DNA_BINDING;ECTODERM_DEVELOPMENT;EPIDERMIS_DEVELOPMENT;FRIDMAN_SENESCENCE_UP;GSE17721…	+	SSA/P_DH	9	9	1	69.7	69.7	9.9	17.298	0	227.54	59880000000	632	0.00120517	0.38739	1.30803	UP	6.59412	P22392	P22392	Nucleoside diphosphate kinase B	NME2	1438
30.9811	30.1322	30.7284	31.0283	30.4054	31.1374	30.8202	30.5359	30.1715	31.1537	30.7513	30.0219	30.266				carbohydrate metabolic process;catabolic process;cellular carbohydrate metabolic process;cellular catabolic process;cellular macromolecule catabolic process;cellular macromolecule metabolic process;cellular metabolic process;cellular process;cellular protein metabolic process;co-translational protein modification;ER-associated protein catabolic process;glycoprotein catabolic process;glycoprotein …	GO:0005975;GO:0006464;GO:0006486;GO:0006487;GO:0006508;GO:0006511;GO:0006516;GO:0006950;GO:0006986;GO:0008152;GO:0009056;GO:0009057;GO:0009100;GO:0009987;GO:0010033;GO:0010498;GO:0018193;GO:0018196;GO:0018279;GO:0019538;GO:0019941;GO:0030433;GO:0035966;GO:0042221;GO:0043161;GO:0043170;GO:0043412;GO:0043413;GO:0043632;GO:0043686;GO:0043687;GO:0044237;GO:0044238;GO:0044248;GO:0044260;GO:0044262;GO:…	catalytic activity;dolichyl-diphosphooligosaccharide-protein glycotransferase activity;oligosaccharyl transferase activity;transferase activity;transferase activity, transferring glycosyl groups;transferase activity, transferring hexosyl groups	GO:0003824;GO:0004576;GO:0004579;GO:0016740;GO:0016757;GO:0016758	cell part;cytoplasmic part;endoplasmic reticulum;endoplasmic reticulum part;integral to membrane;intracellular membrane-bounded organelle;intracellular organelle;intracellular organelle part;intracellular part;intrinsic to membrane;macromolecular complex;membrane;membrane part;membrane-bounded organelle;oligosaccharyltransferase complex;organelle;organelle part;protein complex	GO:0005783;GO:0008250;GO:0016020;GO:0016021;GO:0031224;GO:0032991;GO:0043226;GO:0043227;GO:0043229;GO:0043231;GO:0043234;GO:0044422;GO:0044424;GO:0044425;GO:0044432;GO:0044444;GO:0044446;GO:0044464	N-Glycan biosynthesis;Protein processing in endoplasmic reticulum;Various types of N-glycan biosynthesis	ko00510;ko00513;ko04141	ACEVEDO_LIVER_CANCER_UP;ACEVEDO_LIVER_TUMOR_VS_NORMAL_ADJACENT_TISSUE_UP;BIOPOLYMER_METABOLIC_PROCESS;BIOPOLYMER_MODIFICATION;BIOSYNTHETIC_PROCESS;CACGTG_V$MYC_Q2;CELLULAR_MACROMOLECULE_METABOLIC_PROCESS;CELLULAR_PROTEIN_METABOLIC_PROCESS;chr3p24;CREIGHTON_ENDOCRINE_THERAPY_RESISTANCE_3;CYTOPLASM;CYTOPLASMIC_PART;ENDOMEMBRANE_SYSTEM;ENDOPLASMIC_RETICULUM;ENDOPLASMIC_RETICULUM_MEMBRANE;ENDOPLASMIC…	+	SSA/P_DH	11	10	10	14.5	13.7	13.7	93.673	0	98.884	8125400000	151	0.0012322	0.858603	1.81328	UP	6.56209	Q8TCJ2	Q8TCJ2	Dolichyl-diphosphooligosaccharide--protein glycosyltransferase subunit STT3B	STT3B	3964
31.3431	31.2272	33.4183	31.6305	32.0269	32.6664	28.3431	31.3251	31.5409	33.111	30.318	31.4759	30.7603				alcohol catabolic process;alcohol metabolic process;biological regulation;catabolic process;cellular aldehyde metabolic process;cellular catabolic process;cellular lipid catabolic process;cellular lipid metabolic process;cellular metabolic process;cellular process;cellular response to stimulus;detection of abiotic stimulus;detection of external stimulus;detection of light stimulus;detection of st…	GO:0001523;GO:0006066;GO:0006081;GO:0006629;GO:0006714;GO:0006720;GO:0006721;GO:0007165;GO:0007586;GO:0007602;GO:0007603;GO:0008152;GO:0008202;GO:0008300;GO:0009056;GO:0009314;GO:0009416;GO:0009581;GO:0009582;GO:0009583;GO:0009584;GO:0009605;GO:0009628;GO:0009987;GO:0016042;GO:0016101;GO:0016107;GO:0016115;GO:0016487;GO:0016488;GO:0032501;GO:0034308;GO:0034310;GO:0042214;GO:0044237;GO:0044238;GO:…	aldo-keto reductase (NADP) activity;catalytic activity;geranylgeranyl reductase activity;indanol dehydrogenase activity;oxidoreductase activity;oxidoreductase activity, acting on CH-OH group of donors;oxidoreductase activity, acting on the aldehyde or oxo group of donors;oxidoreductase activity, acting on the aldehyde or oxo group of donors, NAD or NADP as acceptor;oxidoreductase activity, acting…	GO:0001758;GO:0003824;GO:0004033;GO:0016491;GO:0016614;GO:0016616;GO:0016620;GO:0016903;GO:0045550;GO:0047718	cell part;cytoplasmic part;cytosol;extracellular membrane-bounded organelle;extracellular organelle;extracellular region part;extracellular vesicular exosome;intracellular membrane-bounded organelle;intracellular organelle;intracellular part;lysosome;lytic vacuole;membrane-bounded organelle;membrane-bounded vesicle;organelle;vacuole;vesicle	GO:0000323;GO:0005764;GO:0005773;GO:0005829;GO:0031982;GO:0031988;GO:0043226;GO:0043227;GO:0043229;GO:0043230;GO:0043231;GO:0044421;GO:0044424;GO:0044444;GO:0044464;GO:0065010;GO:0070062	Bisphenol degradation;Butanoate metabolism;Chloroalkane and chloroalkene degradation;Fructose and mannose metabolism;Linoleic acid metabolism	ko00051;ko00363;ko00591;ko00625;ko00650	ALDO_KETO_REDUCTASE_ACTIVITY;BONOME_OVARIAN_CANCER_SURVIVAL_OPTIMAL_DEBULKING;BRUECKNER_TARGETS_OF_MIRLET7A3_DN;BRUINS_UVC_RESPONSE_LATE;CAHOY_ASTROGLIAL;CELLULAR_LIPID_METABOLIC_PROCESS;CHARAFE_BREAST_CANCER_BASAL_VS_MESENCHYMAL_UP;CHARAFE_BREAST_CANCER_LUMINAL_VS_BASAL_DN;CHIANG_LIVER_CANCER_SUBCLASS_POLYSOMY7_DN;chr7q33;DIGESTION;ENK_UV_RESPONSE_EPIDERMIS_UP;ERB2_UP.V1_UP;FARMER_BREAST_CANCER_…	+	SSA/P_DH	14	14	10	60.1	60.1	40.5	36.019	0	323.31	14929000000	320	0.00126078	1.81414	3.5165	UP	6.5291	O60218	O60218	Aldo-keto reductase family 1 member B10	AKR1B10	399
29.9847	27.6686	29.9818	30.0263	30.2469	30.1519	30.2512	30.3536	28.1076	30.3962	29.5937	28.3025	28.8189				biological regulation;posttranscriptional regulation of gene expression;protein destabilization;regulation of biological process;regulation of biological quality;regulation of cellular component biogenesis;regulation of cellular component organization;regulation of cellular process;regulation of gene expression;regulation of macromolecule metabolic process;regulation of metabolic process;regulati…	GO:0009966;GO:0010468;GO:0010608;GO:0019222;GO:0023051;GO:0031647;GO:0031648;GO:0043254;GO:0044087;GO:0048583;GO:0050789;GO:0050794;GO:0051128;GO:0060255;GO:0065007;GO:0065008			cell part;cytoplasmic part;endoplasmic reticulum membrane;endoplasmic reticulum part;integral to membrane;intracellular organelle part;intracellular part;intrinsic to membrane;membrane;membrane part;organelle membrane;organelle part	GO:0005789;GO:0016020;GO:0016021;GO:0031090;GO:0031224;GO:0044422;GO:0044424;GO:0044425;GO:0044432;GO:0044444;GO:0044446;GO:0044464			ACEVEDO_LIVER_CANCER_DN;ACEVEDO_LIVER_CANCER_WITH_H3K27ME3_DN;ACTAYRNNNCCCR_UNKNOWN;AMIT_EGF_RESPONSE_480_HELA;BROWNE_HCMV_INFECTION_4HR_DN;BRUINS_UVC_RESPONSE_VIA_TP53_GROUP_A;CAIRO_HEPATOBLASTOMA_CLASSES_UP;CHANG_CORE_SERUM_RESPONSE_UP;chr19p13;DACOSTA_UV_RESPONSE_VIA_ERCC3_UP;DOUGLAS_BMI1_TARGETS_UP;ELVIDGE_HYPOXIA_DN;GAL_LEUKEMIC_STEM_CELL_UP;GCM_NF2;GGAMTNNNNNTCCY_UNKNOWN;GSE11924_TFH_VS_TH2…	+	SSA/P_DH	13	13	13	33.7	33.7	33.7	62.974	0	323.31	5118800000	149	0.0012703	1.95224	3.86975	UP	6.51831	Q969V3	Q969V3	Nicalin	NCLN	4188
33.0293	32.3581	33.028	32.6982	32.6225	33.1456	33.1117	32.6245	32.4855	32.9248	32.7551	32.1287	32.4226				alcohol metabolic process;cholesterol metabolic process;establishment of localization;lipid metabolic process;lipid transport;metabolic process;organic substance transport;primary metabolic process;small molecule metabolic process;steroid metabolic process;sterol metabolic process;transport	GO:0006066;GO:0006629;GO:0006810;GO:0006869;GO:0008152;GO:0008202;GO:0008203;GO:0016125;GO:0044238;GO:0044281;GO:0051234;GO:0071702	binding;lipid binding	GO:0005488;GO:0008289	cell part;cytoplasm;extracellular region part;high-density lipoprotein particle;intracellular membrane-bounded organelle;intracellular organelle;intracellular part;macromolecular complex;membrane;membrane-bounded organelle;nucleus;organelle;plasma lipoprotein particle;plasma membrane;protein-lipid complex	GO:0005634;GO:0005737;GO:0005886;GO:0016020;GO:0032991;GO:0032994;GO:0034358;GO:0034364;GO:0043226;GO:0043227;GO:0043229;GO:0043231;GO:0044421;GO:0044424;GO:0044464			ACTTTAT,MIR-142-5P;ALCOHOL_METABOLIC_PROCESS;AMUNDSON_POOR_SURVIVAL_AFTER_GAMMA_RADIATION_2G;CAGGTG_V$E12_Q6;CAIRO_HEPATOBLASTOMA_CLASSES_UP;CAMP_UP.V1_UP;CCACACA,MIR-147;CCTGCTG,MIR-214;CELLULAR_LIPID_METABOLIC_PROCESS;chr2q37;CTGYNNCTYTAA_UNKNOWN;CTTTAAR_UNKNOWN;FUJII_YBX1_TARGETS_DN;GGGCGGR_V$SP1_Q6;GOZGIT_ESR1_TARGETS_DN;GRADE_COLON_CANCER_UP;GRUETZMANN_PANCREATIC_CANCER_DN;GSE12366_GC_BCELL_…	+	SSA/P_DH	50	50	50	49.1	49.1	49.1	141.45	0	323.31	39093000000	1098	0.00135328	0.684053	1.60665	UP	6.42812	Q00341	Q00341	Vigilin	HDLBP	2449
30.451	29.3427	29.8674	30.4635	30.4014	30.133	30.5335	30.3807	29.3815	30.1346	30.0877	29.4073	29.077				biological regulation;cellular macromolecule metabolic process;cellular metabolic process;cellular nitrogen compound metabolic process;cellular process;gene expression;macromolecule metabolic process;metabolic process;mRNA metabolic process;mRNA processing;nitrogen compound metabolic process;nuclear mRNA splicing, via spliceosome;nucleic acid metabolic process;nucleobase-containing compound metab…	GO:0000375;GO:0000377;GO:0000398;GO:0006139;GO:0006396;GO:0006397;GO:0006807;GO:0008152;GO:0008380;GO:0009893;GO:0009987;GO:0010467;GO:0010468;GO:0010604;GO:0016070;GO:0016071;GO:0019219;GO:0019222;GO:0031323;GO:0031325;GO:0033120;GO:0034641;GO:0043170;GO:0043484;GO:0044237;GO:0044238;GO:0044260;GO:0045935;GO:0048024;GO:0048026;GO:0048518;GO:0048522;GO:0050684;GO:0050685;GO:0050789;GO:0050794;GO:…	binding;nucleic acid binding;nucleotide binding;RNA binding	GO:0000166;GO:0003676;GO:0003723;GO:0005488	cell part;intracellular membrane-bounded organelle;intracellular organelle;intracellular organelle part;intracellular part;macromolecular complex;membrane-bounded organelle;nuclear body;nuclear part;nuclear speck;nucleoplasm;nucleoplasm part;nucleus;organelle;organelle part;ribonucleoprotein complex;small nuclear ribonucleoprotein complex;spliceosomal complex;U1 snRNP	GO:0005634;GO:0005654;GO:0005681;GO:0005685;GO:0016604;GO:0016607;GO:0030529;GO:0030532;GO:0032991;GO:0043226;GO:0043227;GO:0043229;GO:0043231;GO:0044422;GO:0044424;GO:0044428;GO:0044446;GO:0044451;GO:0044464	Spliceosome	ko03040	AGCGCAG,MIR-191;AGUIRRE_PANCREATIC_CANCER_COPY_NUMBER_UP;ATCMNTCCGY_UNKNOWN;ATGTACA,MIR-493;BENPORATH_NANOG_TARGETS;BIOPOLYMER_METABOLIC_PROCESS;BLALOCK_ALZHEIMERS_DISEASE_UP;BURTON_ADIPOGENESIS_PEAK_AT_24HR;CASORELLI_ACUTE_PROMYELOCYTIC_LEUKEMIA_DN;CHANG_CORE_SERUM_RESPONSE_DN;CHNG_MULTIPLE_MYELOMA_HYPERPLOID_UP;chr19q13;CUI_TCF21_TARGETS_2_UP;DAIRKEE_TERT_TARGETS_UP;DANG_REGULATED_BY_MYC_UP;FEV…	+	SSA/P_DH	11	11	11	30.2	30.2	30.2	51.556	0	121.35	7461100000	135	0.00142157	0.742827	1.67345	UP	6.35866	P08621	P08621	U1 small nuclear ribonucleoprotein 70 kDa	SNRNP70	1057
33.1765	32.3694	33.1795	33.3193	32.9084	32.888	33.2517	32.7598	32.1513	33.3109	32.9537	32.4279	32.3473				anatomical structure development;androgen metabolic process;bile acid biosynthetic process;bile acid metabolic process;biological regulation;biosynthetic process;carboxylic acid biosynthetic process;carboxylic acid catabolic process;carboxylic acid metabolic process;catabolic process;cell development;cell differentiation;cellular biosynthetic process;cellular catabolic process;cellular developmen…	GO:0000038;GO:0001649;GO:0003006;GO:0006082;GO:0006629;GO:0006631;GO:0006635;GO:0006694;GO:0006699;GO:0008152;GO:0008202;GO:0008206;GO:0008209;GO:0008210;GO:0008610;GO:0009056;GO:0009058;GO:0009062;GO:0009987;GO:0010817;GO:0016042;GO:0016053;GO:0016054;GO:0019395;GO:0019752;GO:0022414;GO:0030154;GO:0030258;GO:0032502;GO:0032787;GO:0033540;GO:0033559;GO:0034440;GO:0034754;GO:0042180;GO:0042445;GO:…	3alpha,7alpha,12alpha-trihydroxy-5beta-cholest-24-enoyl-CoA hydratase activity;3-hydroxyacyl-CoA dehydrogenase activity;binding;carbon-oxygen lyase activity;catalytic activity;hydro-lyase activity;identical protein binding;isomerase activity;long-chain-enoyl-CoA hydratase activity;lyase activity;oxidoreductase activity;oxidoreductase activity, acting on CH-OH group of donors;oxidoreductase activi…	GO:0003824;GO:0003857;GO:0005102;GO:0005488;GO:0005515;GO:0016491;GO:0016508;GO:0016614;GO:0016616;GO:0016829;GO:0016835;GO:0016836;GO:0016853;GO:0033989;GO:0042802;GO:0042803;GO:0046983	cell part;cytoplasmic part;intracellular membrane-bounded organelle;intracellular organelle;intracellular organelle lumen;intracellular organelle part;intracellular part;membrane;membrane-bounded organelle;membrane-enclosed lumen;microbody;microbody lumen;microbody membrane;microbody part;mitochondrion;organelle;organelle lumen;organelle membrane;organelle part;peroxisomal matrix;peroxisomal memb…	GO:0005739;GO:0005777;GO:0005778;GO:0005782;GO:0016020;GO:0031090;GO:0031903;GO:0031907;GO:0031974;GO:0042579;GO:0043226;GO:0043227;GO:0043229;GO:0043231;GO:0043233;GO:0044422;GO:0044424;GO:0044438;GO:0044439;GO:0044444;GO:0044446;GO:0044464;GO:0070013	Peroxisome;Primary bile acid biosynthesis	ko00120;ko04146	ACTAYRNNNCCCR_UNKNOWN;BIOCARTA_PPARA_PATHWAY;BURTON_ADIPOGENESIS_6;CAHOY_NEURONAL;CASORELLI_ACUTE_PROMYELOCYTIC_LEUKEMIA_DN;CYTOPLASM;CYTOPLASMIC_PART;DIAZ_CHRONIC_MEYLOGENOUS_LEUKEMIA_UP;ENK_UV_RESPONSE_EPIDERMIS_DN;FARMER_BREAST_CANCER_APOCRINE_VS_LUMINAL;FARMER_BREAST_CANCER_BASAL_VS_LULMINAL;FLECHNER_BIOPSY_KIDNEY_TRANSPLANT_OK_VS_DONOR_UP;GRADE_COLON_CANCER_UP;GRAESSMANN_APOPTOSIS_BY_DOXORUB…	+	SSA/P_DH	25	25	25	48.8	48.8	48.8	79.685	0	323.31	29644000000	584	0.00143418	0.802183	1.74374	UP	6.34626	P51659	P51659	Peroxisomal multifunctional enzyme type 2;(3R)-hydroxyacyl-CoA dehydrogenase;Enoyl-CoA hydratase 2	HSD17B4	2045
28.9117	27.8061	28.5243	28.4534	28.1793	28.575	28.5993	27.8398	28.0001	28.5229	28.4566	28.0913	28.1247								cell part;cytoplasm;cytoplasmic part;endoplasmic reticulum;ER membrane protein complex;intracellular membrane-bounded organelle;intracellular non-membrane-bounded organelle;intracellular organelle;intracellular organelle part;intracellular part;macromolecular complex;membrane-bounded organelle;mitochondrion;non-membrane-bounded organelle;nuclear part;nucleolus;organelle;organelle part;protein com…	GO:0005730;GO:0005737;GO:0005739;GO:0005783;GO:0032991;GO:0043226;GO:0043227;GO:0043228;GO:0043229;GO:0043231;GO:0043232;GO:0043234;GO:0044422;GO:0044424;GO:0044428;GO:0044444;GO:0044446;GO:0044464;GO:0072546				+	SSA/P_DH	9	9	9	48.8	48.8	48.8	34.833	0	103.04	2163800000	109	0.00155284	0.535159	1.4491	UP	6.23556	Q15006	Q15006	ER membrane protein complex subunit 2	EMC2	2913
34.7834	34.2006	35.1186	34.1875	34.3773	34.9134	34.3018	34.1302	34.2594	34.6713	34.6931	34.2127	34.1335				apoptotic cell clearance;biological regulation;cell redox homeostasis;cellular component organization;cellular component organization or biogenesis;cellular homeostasis;cellular macromolecule metabolic process;cellular membrane organization;cellular metabolic process;cellular process;cellular protein metabolic process;cellular response to chemical stimulus;cellular response to organic substance;c…	GO:0006457;GO:0006810;GO:0006897;GO:0006909;GO:0006950;GO:0006984;GO:0006986;GO:0007165;GO:0008152;GO:0009987;GO:0010033;GO:0010324;GO:0016043;GO:0016044;GO:0016192;GO:0019538;GO:0019725;GO:0030968;GO:0033554;GO:0034620;GO:0034976;GO:0035966;GO:0035967;GO:0042221;GO:0042592;GO:0043170;GO:0043277;GO:0044237;GO:0044238;GO:0044260;GO:0044267;GO:0045454;GO:0050789;GO:0050794;GO:0050896;GO:0051234;GO:…	catalytic activity;intramolecular oxidoreductase activity;intramolecular oxidoreductase activity, interconverting keto- and enol-groups;intramolecular oxidoreductase activity, transposing S-S bonds;isomerase activity;protein disulfide isomerase activity	GO:0003756;GO:0003824;GO:0016853;GO:0016860;GO:0016862;GO:0016864	cell part;cytoplasmic membrane-bounded vesicle;cytoplasmic part;cytoplasmic vesicle;endoplasmic reticulum;endoplasmic reticulum chaperone complex;endoplasmic reticulum lumen;endoplasmic reticulum membrane;endoplasmic reticulum part;endoplasmic reticulum-Golgi intermediate compartment;extracellular membrane-bounded organelle;extracellular organelle;extracellular region part;extracellular vesicular…	GO:0005783;GO:0005788;GO:0005789;GO:0005790;GO:0005793;GO:0005886;GO:0016020;GO:0016023;GO:0031090;GO:0031410;GO:0031974;GO:0031982;GO:0031988;GO:0032991;GO:0034663;GO:0042470;GO:0043226;GO:0043227;GO:0043229;GO:0043230;GO:0043231;GO:0043233;GO:0043234;GO:0044421;GO:0044422;GO:0044424;GO:0044425;GO:0044432;GO:0044444;GO:0044446;GO:0044464;GO:0048770;GO:0065010;GO:0070013;GO:0070062	Protein processing in endoplasmic reticulum	ko04141	AATGTGA,MIR-23A,MIR-23B;ACEVEDO_LIVER_CANCER_UP;ACEVEDO_LIVER_TUMOR_VS_NORMAL_ADJACENT_TISSUE_UP;BLALOCK_ALZHEIMERS_DISEASE_DN;BLALOCK_ALZHEIMERS_DISEASE_INCIPIENT_DN;BRUINS_UVC_RESPONSE_LATE;BURTON_ADIPOGENESIS_5;CAIRO_HEPATOBLASTOMA_CLASSES_UP;CASORELLI_ACUTE_PROMYELOCYTIC_LEUKEMIA_DN;CELLULAR_MACROMOLECULE_METABOLIC_PROCESS;CELLULAR_PROTEIN_METABOLIC_PROCESS;CHEN_NEUROBLASTOMA_COPY_NUMBER_GAIN…	+	SSA/P_DH	18	18	18	50	50	50	48.121	0	323.31	103360000000	1791	0.00156893	0.699536	1.62398	UP	6.22132	Q15084	Q15084	Protein disulfide-isomerase A6	PDIA6	2939
27.8328	NaN	28.2239	27.8451	27.8527	28.3887	27.987	28.5511	27.498	28.2409	28.3593	27.5582	27.2354				biological regulation;negative regulation of catalytic activity;negative regulation of endopeptidase activity;negative regulation of hydrolase activity;negative regulation of molecular function;negative regulation of peptidase activity;regulation of biological process;regulation of catalytic activity;regulation of endopeptidase activity;regulation of hydrolase activity;regulation of metabolic pro…	GO:0010466;GO:0010951;GO:0019222;GO:0043086;GO:0044092;GO:0050789;GO:0050790;GO:0051336;GO:0051346;GO:0052547;GO:0052548;GO:0065007;GO:0065009	endopeptidase inhibitor activity;endopeptidase regulator activity;enzyme inhibitor activity;enzyme regulator activity;peptidase inhibitor activity;peptidase regulator activity;serine-type endopeptidase inhibitor activity	GO:0004857;GO:0004866;GO:0004867;GO:0030234;GO:0030414;GO:0061134;GO:0061135	cell part;cytoplasmic part;cytosol;extracellular membrane-bounded organelle;extracellular organelle;extracellular region part;extracellular space;extracellular vesicular exosome;intracellular part;membrane-bounded organelle;membrane-bounded vesicle;organelle;vesicle	GO:0005615;GO:0005829;GO:0031982;GO:0031988;GO:0043226;GO:0043227;GO:0043230;GO:0044421;GO:0044424;GO:0044444;GO:0044464;GO:0065010;GO:0070062			BLUM_RESPONSE_TO_SALIRASIB_UP;BROWNE_HCMV_INFECTION_18HR_UP;BRUINS_UVC_RESPONSE_LATE;CAIRO_HEPATOBLASTOMA_DN;CHICAS_RB1_TARGETS_LOW_SERUM;chr18q21;CONCANNON_APOPTOSIS_BY_EPOXOMICIN_UP;CYTOPLASM;CYTOPLASMIC_PART;CYTOSOL;DANG_BOUND_BY_MYC;DELPUECH_FOXO3_TARGETS_UP;ENK_UV_RESPONSE_KERATINOCYTE_UP;ENZYME_INHIBITOR_ACTIVITY;ENZYME_REGULATOR_ACTIVITY;GAUSSMANN_MLL_AF4_FUSION_TARGETS_G_DN;GOBERT_OLIGODE…	+	SSA/P_DH	10	7	7	29.9	21.9	21.9	42.766	0	35.877	1514000000	65	0.00159198	0.85393	1.80742	UP	7.62049	P50452	P50452	Serpin B8	SERPINB8	1996
29.1644	28.0837	28.5688	28.7908	28.2808	28.9511	29.0904	29.0499	28.1077	28.7815	29.2207	27.9931	28.2192				cellular component assembly;cellular component assembly at cellular level;cellular component organization;cellular component organization at cellular level;cellular component organization or biogenesis;cellular component organization or biogenesis at cellular level;cellular macromolecular complex assembly;cellular macromolecular complex subunit organization;cellular process;cellular protein compl…	GO:0006461;GO:0006810;GO:0006890;GO:0006996;GO:0007030;GO:0009987;GO:0015031;GO:0016043;GO:0016192;GO:0022607;GO:0034621;GO:0034622;GO:0043623;GO:0043933;GO:0045184;GO:0046907;GO:0048193;GO:0048213;GO:0051234;GO:0051649;GO:0065003;GO:0071822;GO:0071840;GO:0071841;GO:0071842;GO:0071844			cell part;cytoplasmic part;Golgi apparatus part;Golgi membrane;Golgi transport complex;intracellular organelle part;intracellular part;macromolecular complex;membrane;organelle membrane;organelle part;protein complex	GO:0000139;GO:0016020;GO:0017119;GO:0031090;GO:0032991;GO:0043234;GO:0044422;GO:0044424;GO:0044431;GO:0044444;GO:0044446;GO:0044464			ATGGYGGA_UNKNOWN;BLALOCK_ALZHEIMERS_DISEASE_INCIPIENT_UP;BLALOCK_ALZHEIMERS_DISEASE_UP;BROWNE_HCMV_INFECTION_16HR_DN;chr16q22;CYTOPLASM;CYTOPLASMIC_PART;GOLGI_APPARATUS;GOLGI_APPARATUS_PART;GSE11924_TFH_VS_TH17_CD4_TCELL_UP;GSE11924_TFH_VS_TH2_CD4_TCELL_UP;GSE13411_IGM_MEMORY_BCELL_VS_PLASMA_CELL_DN;GSE13484_UNSTIM_VS_3H_YF17D_VACCINE_STIM_PBMC_UP;GSE17721_0.5H_VS_12H_GARDIQUIMOD_BMDM_DN;GSE17721…	+	SSA/P_DH	14	14	14	26.5	26.5	26.5	89.082	0	156.2	1806400000	90	0.00160774	0.666196	1.58688	UP	6.18767	Q9H9E3	Q9H9E3	Conserved oligomeric Golgi complex subunit 4	COG4	4998
32.3594	32.0081	32.6129	32.2538	32.3243	32.6869	32.5179	32.1941	31.4142	32.5606	32.2973	31.5743	31.7272				cellular component movement;cellular component organization;cellular component organization at cellular level;cellular component organization or biogenesis;cellular component organization or biogenesis at cellular level;cellular process;COPI coating of Golgi vesicle;cytoskeleton-dependent intracellular transport;establishment of Golgi localization;establishment of localization;establishment of lo…	GO:0006810;GO:0006886;GO:0006890;GO:0006901;GO:0006928;GO:0006996;GO:0007017;GO:0007018;GO:0009987;GO:0010970;GO:0015031;GO:0016043;GO:0016050;GO:0016192;GO:0030705;GO:0045184;GO:0046907;GO:0048193;GO:0048200;GO:0048205;GO:0051234;GO:0051649;GO:0051656;GO:0051683;GO:0061024;GO:0071840;GO:0071841;GO:0071842;GO:0072384	structural molecule activity	GO:0005198	cell part;COPI vesicle coat;cytoplasmic part;cytoplasmic vesicle part;cytosol;Golgi apparatus part;Golgi membrane;intracellular organelle part;intracellular part;macromolecular complex;membrane;membrane coat;membrane part;organelle membrane;organelle part;protein complex;vesicle coat	GO:0000139;GO:0005829;GO:0016020;GO:0030117;GO:0030120;GO:0030126;GO:0031090;GO:0032991;GO:0043234;GO:0044422;GO:0044424;GO:0044425;GO:0044431;GO:0044433;GO:0044444;GO:0044446;GO:0044464				+	SSA/P_DH	38	38	36	62.8	62.8	60	97.717	0	323.31	22018000000	800	0.00164976	0.939193	1.91746	UP	6.1523	Q9Y678	Q9Y678	Coatomer subunit gamma-1	COPG1	5876
30.2993	29.1575	30.1278	30.0396	29.7887	30.4119	29.5052	30.1841	29.2654	29.8443	30.3099	29.2501	28.9858				macromolecule metabolic process;membrane protein proteolysis;metabolic process;primary metabolic process;protein metabolic process;proteolysis	GO:0006508;GO:0008152;GO:0019538;GO:0033619;GO:0043170;GO:0044238	aspartic endopeptidase activity, intramembrane cleaving;aspartic-type endopeptidase activity;aspartic-type peptidase activity;binding;catalytic activity;endopeptidase activity;enzyme binding;hydrolase activity;identical protein binding;peptidase activity;peptidase activity, acting on L-amino acid peptides;protein binding;protein dimerization activity;protein homodimerization activity;ubiquitin pr…	GO:0003824;GO:0004175;GO:0004190;GO:0005488;GO:0005515;GO:0008233;GO:0016787;GO:0019899;GO:0031625;GO:0042500;GO:0042802;GO:0042803;GO:0046983;GO:0070001;GO:0070011	cell part;cell surface;cytoplasmic part;endoplasmic reticulum;endoplasmic reticulum part;integral to cytosolic side of endoplasmic reticulum membrane;integral to endoplasmic reticulum membrane;integral to lumenal side of endoplasmic reticulum membrane;integral to membrane;integral to organelle membrane;intracellular membrane-bounded organelle;intracellular organelle;intracellular organelle part;i…	GO:0005783;GO:0005791;GO:0005886;GO:0009986;GO:0016020;GO:0016021;GO:0030176;GO:0031224;GO:0031227;GO:0031300;GO:0031301;GO:0043226;GO:0043227;GO:0043229;GO:0043231;GO:0044422;GO:0044424;GO:0044425;GO:0044432;GO:0044444;GO:0044446;GO:0044464;GO:0071458;GO:0071556			AFFAR_YY1_TARGETS_UP;BAFNA_MUC4_TARGETS_DN;BOCHKIS_FOXA2_TARGETS;chr20q11;CUI_TCF21_TARGETS_2_UP;CYTAGCAAY_UNKNOWN;GGGAGGRR_V$MAZ_Q6;GRADE_COLON_AND_RECTAL_CANCER_UP;GRADE_COLON_CANCER_UP;GSE10856_CTRL_VS_TNFRSF6B_IN_MACROPHAGE_DN;GSE12366_PLASMA_CELL_VS_MEMORY_BCELL_UP;GSE17580_TREG_VS_TEFF_S_MANSONI_INF_UP;GSE17721_0.5H_VS_12H_LPS_BMDM_UP;GSE17721_CTRL_VS_CPG_12H_BMDM_UP;GSE17721_CTRL_VS_GARDIQ…	+	SSA/P_DH	8	8	8	21.2	21.2	21.2	41.488	0	189.42	6005600000	169	0.0016575	0.963284	1.94974	UP	6.1459	Q8TCT9	Q8TCT9	Minor histocompatibility antigen H13	HM13	3966
28.2339	27.7481	28.4343	28.6371	27.8999	28.2281	28.1837	28.4561	27.9083	28.1957	28.1408	27.8223	27.8514				biological regulation;biosynthetic process;cellular biosynthetic process;cellular macromolecule biosynthetic process;cellular macromolecule metabolic process;cellular metabolic process;cellular nitrogen compound metabolic process;cellular process;establishment of localization;establishment of localization in cell;establishment of RNA localization;intracellular transport;macromolecule biosynthetic…	GO:0006139;GO:0006140;GO:0006351;GO:0006355;GO:0006405;GO:0006406;GO:0006807;GO:0006810;GO:0006913;GO:0008152;GO:0009058;GO:0009059;GO:0009889;GO:0009894;GO:0009987;GO:0010468;GO:0010556;GO:0015931;GO:0016070;GO:0019219;GO:0019222;GO:0030811;GO:0031323;GO:0031326;GO:0031329;GO:0032774;GO:0032781;GO:0033121;GO:0034641;GO:0034645;GO:0043085;GO:0043170;GO:0043462;GO:0044093;GO:0044237;GO:0044238;GO:…			cell part;intracellular membrane-bounded organelle;intracellular non-membrane-bounded organelle;intracellular organelle;intracellular organelle part;intracellular part;macromolecular complex;membrane-bounded organelle;non-membrane-bounded organelle;nuclear body;nuclear part;nuclear speck;nucleolus;nucleoplasm;nucleoplasm part;organelle;organelle part;protein complex;transcription export complex	GO:0000346;GO:0005654;GO:0005730;GO:0016604;GO:0016607;GO:0032991;GO:0043226;GO:0043227;GO:0043228;GO:0043229;GO:0043231;GO:0043232;GO:0043234;GO:0044422;GO:0044424;GO:0044428;GO:0044446;GO:0044451;GO:0044464			ACEVEDO_LIVER_CANCER_UP;ATACTGT,MIR-144;ATGCTGG,MIR-338;BORCZUK_MALIGNANT_MESOTHELIOMA_UP;BUYTAERT_PHOTODYNAMIC_THERAPY_STRESS_UP;CASORELLI_ACUTE_PROMYELOCYTIC_LEUKEMIA_DN;CHARAFE_BREAST_CANCER_LUMINAL_VS_BASAL_UP;chr1q21;CHUNG_BLISTER_CYTOTOXICITY_UP;DODD_NASOPHARYNGEAL_CARCINOMA_DN;FLECHNER_BIOPSY_KIDNEY_TRANSPLANT_OK_VS_DONOR_UP;GCCATNTTG_V$YY1_Q6;GCGSCMNTTT_UNKNOWN;GCM_BCL2L1;GCM_CRKL;GCM_CSN…	+	SSA/P_DH	5	5	5	28.2	28.2	28.2	26.396	0	79.043	2290200000	94	0.00166886	0.453507	1.36936	UP	6.13657	Q9Y3Y2	Q9Y3Y2	Chromatin target of PRMT1 protein	CHTOP	5788
28.8021	27.3311	28.6865	28.9216	28.7962	28.6406	29.5458	29.1433	NaN	28.5553	29.3683	NaN	27.5872				anatomical structure development;anatomical structure formation involved in morphogenesis;androgen receptor signaling pathway;atrial cardiac muscle cell development;biological regulation;biosynthetic process;cardiac cell development;cardiac muscle cell development;cell development;cell differentiation;cellular biosynthetic process;cellular developmental process;cellular lipid metabolic process;ce…	GO:0000122;GO:0001649;GO:0006139;GO:0006351;GO:0006355;GO:0006357;GO:0006629;GO:0006807;GO:0007165;GO:0008152;GO:0009058;GO:0009059;GO:0009719;GO:0009725;GO:0009889;GO:0009890;GO:0009891;GO:0009892;GO:0009893;GO:0009987;GO:0010033;GO:0010468;GO:0010556;GO:0010557;GO:0010558;GO:0010604;GO:0010605;GO:0010628;GO:0010629;GO:0010941;GO:0016070;GO:0019219;GO:0019222;GO:0030154;GO:0030518;GO:0030521;GO:…	androgen receptor binding;binding;cation binding;hormone receptor binding;identical protein binding;ion binding;metal ion binding;nuclear hormone receptor binding;protein binding;protein binding transcription factor activity;receptor binding;steroid hormone receptor binding;transcription coactivator activity;transcription cofactor activity;transcription factor binding;transcription factor binding…	GO:0000988;GO:0000989;GO:0003712;GO:0003713;GO:0005102;GO:0005488;GO:0005515;GO:0008134;GO:0008270;GO:0035257;GO:0035258;GO:0042802;GO:0043167;GO:0043169;GO:0046872;GO:0046914;GO:0050681;GO:0051427	actin cytoskeleton;adherens junction;anchoring junction;cell junction;cell part;cell-substrate adherens junction;cell-substrate junction;contractile fiber part;cytoplasmic part;cytoskeleton;focal adhesion;intracellular membrane-bounded organelle;intracellular non-membrane-bounded organelle;intracellular organelle;intracellular organelle part;intracellular part;M band;membrane-bounded organelle;no…	GO:0005634;GO:0005654;GO:0005856;GO:0005912;GO:0005924;GO:0005925;GO:0015629;GO:0030018;GO:0030054;GO:0030055;GO:0031430;GO:0043226;GO:0043227;GO:0043228;GO:0043229;GO:0043231;GO:0043232;GO:0044422;GO:0044424;GO:0044428;GO:0044444;GO:0044446;GO:0044449;GO:0044464;GO:0070161	Osteoclast differentiation	ko04380	ACTGCCT,MIR-34B;AIYAR_COBRA1_TARGETS_UP;AMUNDSON_RESPONSE_TO_ARSENITE;BHAT_ESR1_TARGETS_NOT_VIA_AKT1_UP;BHAT_ESR1_TARGETS_VIA_AKT1_UP;BIOCARTA_P53HYPOXIA_PATHWAY;BOQUEST_STEM_CELL_CULTURED_VS_FRESH_UP;BROWNE_HCMV_INFECTION_12HR_DN;CASORELLI_ACUTE_PROMYELOCYTIC_LEUKEMIA_DN;CERVERA_SDHB_TARGETS_1_UP;CHEMELLO_SOLEUS_VS_EDL_MYOFIBERS_UP;CHEN_METABOLIC_SYNDROM_NETWORK;CHIARADONNA_NEOPLASTIC_TRANSFORMA…	+	SSA/P_DH	11	11	11	45.9	45.9	45.9	32.193	0	111.54	2946900000	115	0.00167041	1.16835	2.24754	UP	10.8605	Q14192	Q14192	Four and a half LIM domains protein 2	FHL2	2828
28.846	27.5166	28.7015	29.0961	28.5111	28.5231	28.8845	28.9531	27.7173	28.7804	28.8971	28.0376	27.4976				anatomical structure development;anatomical structure formation involved in morphogenesis;angiogenesis;apoptosis;biological adhesion;biological regulation;cell adhesion;cell cycle;cell death;cell development;cell differentiation;cell division;cellular component organization;cellular component organization at cellular level;cellular component organization or biogenesis;cellular component organizat…	GO:0000226;GO:0000278;GO:0001525;GO:0001558;GO:0001932;GO:0001933;GO:0001934;GO:0001952;GO:0001954;GO:0002682;GO:0003006;GO:0006139;GO:0006259;GO:0006281;GO:0006302;GO:0006355;GO:0006469;GO:0006807;GO:0006915;GO:0006950;GO:0006974;GO:0006996;GO:0007010;GO:0007017;GO:0007026;GO:0007049;GO:0007113;GO:0007155;GO:0007281;GO:0007286;GO:0008152;GO:0008219;GO:0008284;GO:0008285;GO:0009889;GO:0009892;GO:…	binding;calcium ion binding;calcium-dependent protein kinase inhibitor activity;calcium-dependent protein kinase regulator activity;cation binding;enzyme binding;enzyme inhibitor activity;enzyme regulator activity;GTPase binding;ion binding;kinase inhibitor activity;kinase regulator activity;metal ion binding;protein anchor;protein binding;protein kinase inhibitor activity;protein kinase regulato…	GO:0004857;GO:0004860;GO:0005488;GO:0005509;GO:0005515;GO:0008427;GO:0010858;GO:0017016;GO:0019207;GO:0019210;GO:0019887;GO:0019899;GO:0030234;GO:0030291;GO:0031267;GO:0043167;GO:0043169;GO:0043495;GO:0046872;GO:0051020	apical plasma membrane;cell body;cell part;cell periphery;cell projection;cell projection membrane;cell projection part;centrosome;cytoplasm;cytoplasmic part;cytoskeletal part;endoplasmic reticulum;extracellular membrane-bounded organelle;extracellular organelle;extracellular region part;extracellular vesicular exosome;filopodium tip;Golgi apparatus;growth cone;intracellular membrane-bounded orga…	GO:0005634;GO:0005654;GO:0005737;GO:0005783;GO:0005794;GO:0005813;GO:0005815;GO:0005886;GO:0016020;GO:0016324;GO:0030027;GO:0030426;GO:0030427;GO:0031253;GO:0031256;GO:0031982;GO:0031988;GO:0032433;GO:0032587;GO:0042383;GO:0042995;GO:0043005;GO:0043025;GO:0043226;GO:0043227;GO:0043228;GO:0043229;GO:0043230;GO:0043231;GO:0043232;GO:0044297;GO:0044421;GO:0044422;GO:0044424;GO:0044425;GO:0044428;GO:…			AACTTT_UNKNOWN;APOPTOSIS_GO;BENPORATH_MYC_MAX_TARGETS;BIOPOLYMER_METABOLIC_PROCESS;BLALOCK_ALZHEIMERS_DISEASE_UP;BONOME_OVARIAN_CANCER_SURVIVAL_OPTIMAL_DEBULKING;BREDEMEYER_RAG_SIGNALING_VIA_ATM_NOT_VIA_NFKB_UP;CALCIUM_ION_BINDING;CATION_BINDING;CELL_DEVELOPMENT;chr15q25;CREIGHTON_AKT1_SIGNALING_VIA_MTOR_DN;CREIGHTON_ENDOCRINE_THERAPY_RESISTANCE_3;CYTOPLASM;CYTOPLASMIC_PART;DANG_BOUND_BY_MYC;DAVI…	+	SSA/P_DH	8	8	8	61.3	61.3	61.3	21.703	0	111.06	1971800000	108	0.00178474	0.976007	1.96701	UP	6.04548	Q99828	Q99828	Calcium and integrin-binding protein 1	CIB1	4556
30.1598	29.7079	30.8536	30.4751	29.7037	30.5345	30.4784	30.1828	29.6838	31.0684	30.5387	29.8684	30.0527				anatomical structure homeostasis;biological regulation;carbohydrate metabolic process;cellular carbohydrate metabolic process;cellular macromolecule metabolic process;cellular metabolic process;cellular process;cellular protein metabolic process;digestive system process;epithelial structure maintenance;glycosylation;homeostatic process;macromolecule glycosylation;macromolecule metabolic process;m…	GO:0001894;GO:0003008;GO:0005975;GO:0006464;GO:0006486;GO:0006493;GO:0008152;GO:0009987;GO:0010669;GO:0016266;GO:0019538;GO:0022600;GO:0030277;GO:0032501;GO:0042592;GO:0043170;GO:0043412;GO:0043413;GO:0043687;GO:0044237;GO:0044238;GO:0044260;GO:0044262;GO:0044267;GO:0060249;GO:0065007;GO:0065008;GO:0070085	binding;identical protein binding;protein binding;protein dimerization activity;protein homodimerization activity	GO:0005488;GO:0005515;GO:0042802;GO:0042803;GO:0046983	apical plasma membrane;cell part;cytoplasmic part;cytosol;extracellular membrane-bounded organelle;extracellular organelle;extracellular region part;extracellular space;extracellular vesicular exosome;Golgi apparatus part;Golgi lumen;integral to membrane;intracellular organelle lumen;intracellular organelle part;intracellular part;intrinsic to membrane;membrane part;membrane-bounded organelle;mem…	GO:0005615;GO:0005796;GO:0005829;GO:0016021;GO:0016324;GO:0031224;GO:0031974;GO:0031982;GO:0031988;GO:0043226;GO:0043227;GO:0043230;GO:0043233;GO:0044421;GO:0044422;GO:0044424;GO:0044425;GO:0044431;GO:0044444;GO:0044446;GO:0044459;GO:0044464;GO:0065010;GO:0070013;GO:0070062			ACEVEDO_LIVER_CANCER_UP;ACEVEDO_LIVER_TUMOR_VS_NORMAL_ADJACENT_TISSUE_UP;BRUINS_UVC_RESPONSE_VIA_TP53_GROUP_B;CAGCTTT,MIR-320;CHIANG_LIVER_CANCER_SUBCLASS_CTNNB1_DN;chr3q13;CREIGHTON_ENDOCRINE_THERAPY_RESISTANCE_3;DIRMEIER_LMP1_RESPONSE_EARLY;DODD_NASOPHARYNGEAL_CARCINOMA_UP;GSE10094_LCMV_VS_LISTERIA_IND_EFF_CD4_TCELL_DN;GSE13306_TREG_VS_TCONV_LAMINA_PROPRIA_UP;GSE14769_UNSTIM_VS_40MIN_LPS_BMDM_U…	+	SSA/P_DH	7	7	7	20.9	20.9	20.9	54.603	0	227.15	6663800000	192	0.00181069	0.990661	1.98709	UP	6.02604	Q9H3R2	Q9H3R2	Mucin-13	MUC13	4908
30.196	29.7711	30.8108	30.5841	30.166	31.2655	30.2596	30.0965	30.0128	30.9444	30.5962	29.9854	30.271				actin cytoskeleton organization;actin filament bundle assembly;actin filament organization;actin filament-based process;cell migration;cell motility;cell proliferation;cellular component assembly;cellular component assembly at cellular level;cellular component movement;cellular component organization;cellular component organization at cellular level;cellular component organization or biogenesis;c…	GO:0006928;GO:0006996;GO:0007010;GO:0007015;GO:0008283;GO:0009987;GO:0016043;GO:0016477;GO:0022607;GO:0030029;GO:0030036;GO:0040011;GO:0048870;GO:0051017;GO:0071840;GO:0071841;GO:0071842;GO:0071844	actin binding;actin filament binding;binding;cytoskeletal protein binding;drug binding;protein binding	GO:0003779;GO:0005488;GO:0005515;GO:0008092;GO:0008144;GO:0051015	actin cytoskeleton;actin filament bundle;actomyosin;cell junction;cell part;cell projection;cytoplasm;cytoplasmic part;cytoskeletal part;cytoskeleton;cytosol;extracellular membrane-bounded organelle;extracellular organelle;extracellular region part;extracellular vesicular exosome;filopodium;intracellular non-membrane-bounded organelle;intracellular organelle;intracellular organelle part;intracell…	GO:0001725;GO:0005737;GO:0005829;GO:0005856;GO:0015629;GO:0030054;GO:0030175;GO:0031982;GO:0031988;GO:0032432;GO:0042641;GO:0042995;GO:0043226;GO:0043227;GO:0043228;GO:0043229;GO:0043230;GO:0043232;GO:0044421;GO:0044422;GO:0044424;GO:0044430;GO:0044444;GO:0044446;GO:0044464;GO:0065010;GO:0070062;GO:0071437			ACTIN_CYTOSKELETON;ACTIN_CYTOSKELETON_ORGANIZATION_AND_BIOGENESIS;ACTIN_FILAMENT_BASED_PROCESS;ACTIN_FILAMENT_BUNDLE_FORMATION;ACTIN_FILAMENT_ORGANIZATION;BERENJENO_TRANSFORMED_BY_RHOA_DN;BORCZUK_MALIGNANT_MESOTHELIOMA_UP;BOYLAN_MULTIPLE_MYELOMA_C_D_DN;BOYLAN_MULTIPLE_MYELOMA_PCA1_UP;CELL_PROLIFERATION_GO_0008283;CHANDRAN_METASTASIS_UP;CHARAFE_BREAST_CANCER_LUMINAL_VS_BASAL_DN;CHARAFE_BREAST_CANC…	+	SSA/P_DH	14	14	14	41.2	41.2	41.2	54.529	0	104.45	4586900000	155	0.00181889	0.996819	1.9956	UP	6.01997	Q16658	Q16658	Fascin	FSCN1	3070
32.691	32.3785	32.4849	32.5753	32.5751	32.4664	32.7935	32.9897	32.285	32.4966	32.5479	32.3499	32.3303				cellular process;endosome transport;establishment of localization;establishment of localization in cell;establishment of protein localization;intracellular protein transport;intracellular transport;protein transport;retrograde transport, endosome to Golgi;transcytosis;transport;vesicle-mediated transport	GO:0006810;GO:0006886;GO:0009987;GO:0015031;GO:0016192;GO:0016197;GO:0042147;GO:0045056;GO:0045184;GO:0046907;GO:0051234;GO:0051649	protein transporter activity;substrate-specific transporter activity;transporter activity	GO:0005215;GO:0008565;GO:0022892	cell part;cytoplasmic part;cytosol;early endosome;endosome;extracellular membrane-bounded organelle;extracellular organelle;extracellular region part;extracellular vesicular exosome;intracellular membrane-bounded organelle;intracellular organelle;intracellular organelle part;intracellular part;late endosome;lysosomal membrane;macromolecular complex;membrane;membrane part;membrane-bounded organell…	GO:0005765;GO:0005768;GO:0005769;GO:0005770;GO:0005774;GO:0005829;GO:0016020;GO:0030904;GO:0031090;GO:0031982;GO:0031988;GO:0032991;GO:0043226;GO:0043227;GO:0043229;GO:0043230;GO:0043231;GO:0043234;GO:0044421;GO:0044422;GO:0044424;GO:0044425;GO:0044437;GO:0044444;GO:0044446;GO:0044464;GO:0065010;GO:0070062			ACEVEDO_LIVER_CANCER_UP;ACEVEDO_LIVER_TUMOR_VS_NORMAL_ADJACENT_TISSUE_UP;BENPORATH_NANOG_TARGETS;BENPORATH_SOX2_TARGETS;BYSTRYKH_HEMATOPOIESIS_STEM_CELL_QTL_TRANS;CCTGTGA,MIR-513;CHNG_MULTIPLE_MYELOMA_HYPERPLOID_DN;chr16q12;CYTOPLASM;CYTOPLASMIC_PART;CYTOSOL;ENDOSOME;FORTSCHEGGER_PHF8_TARGETS_DN;GATTGGY_V$NFY_Q6_01;GGGCGGR_V$SP1_Q6;GRADE_COLON_CANCER_UP;GSE11864_CSF1_IFNG_VS_CSF1_IFNG_PAM3CYS_IN_…	+	SSA/P_DH	29	29	29	44.3	44.3	44.3	91.706	0	323.31	28503000000	553	0.00182533	0.146709	1.10704	UP	6.01521	Q96QK1	Q96QK1	Vacuolar protein sorting-associated protein 35	VPS35	4450
31.3568	31.2373	31.5367	31.7704	31.6077	31.5279	31.3637	31.9507	31.0548	31.673	31.5791	30.9704	30.9422				alcohol biosynthetic process;alcohol catabolic process;alcohol metabolic process;alditol catabolic process;alditol metabolic process;anatomical structure development;biosynthetic process;camera-type eye development;carbohydrate biosynthetic process;carbohydrate catabolic process;carbohydrate metabolic process;catabolic process;cellular biosynthetic process;cellular carbohydrate biosynthetic proce…	GO:0001654;GO:0005975;GO:0005996;GO:0006006;GO:0006066;GO:0006071;GO:0006072;GO:0006094;GO:0006629;GO:0006793;GO:0006796;GO:0007423;GO:0008152;GO:0009056;GO:0009058;GO:0009987;GO:0016051;GO:0016052;GO:0019318;GO:0019319;GO:0019400;GO:0019405;GO:0019563;GO:0019637;GO:0019751;GO:0032501;GO:0032502;GO:0034637;GO:0035264;GO:0040007;GO:0043010;GO:0044237;GO:0044238;GO:0044249;GO:0044255;GO:0044262;GO:…	binding;calcium ion binding;catalytic activity;cation binding;glycerol-3-phosphate dehydrogenase activity;ion binding;metal ion binding;oxidoreductase activity;oxidoreductase activity, acting on CH-OH group of donors;oxidoreductase activity, acting on the CH-OH group of donors, quinone or similar compound as acceptor;sn-glycerol-3-phosphate:ubiquinone oxidoreductase activity;sn-glycerol-3-phospha…	GO:0003824;GO:0004368;GO:0005488;GO:0005509;GO:0016491;GO:0016614;GO:0016901;GO:0043167;GO:0043169;GO:0046872;GO:0052590;GO:0052591	cell part;cytoplasmic part;glycerol-3-phosphate dehydrogenase complex;intracellular organelle part;intracellular part;macromolecular complex;membrane;mitochondrial inner membrane;mitochondrial membrane;mitochondrial part;organelle inner membrane;organelle membrane;organelle part;protein complex	GO:0005743;GO:0009331;GO:0016020;GO:0019866;GO:0031090;GO:0031966;GO:0032991;GO:0043234;GO:0044422;GO:0044424;GO:0044429;GO:0044444;GO:0044446;GO:0044464	Glycerophospholipid metabolism	ko00564	AACATTC,MIR-409-3P;ACATTCC,MIR-1,MIR-206;AKT_UP.V1_UP;AKT_UP_MTOR_DN.V1_UP;BERENJENO_TRANSFORMED_BY_RHOA_UP;BHAT_ESR1_TARGETS_VIA_AKT1_DN;BILANGES_RAPAMYCIN_SENSITIVE_GENES;BIOCARTA_ETC_PATHWAY;BROWNE_HCMV_INFECTION_12HR_UP;BROWNE_HCMV_INFECTION_48HR_UP;CALCIUM_ION_BINDING;CATION_BINDING;CHEN_PDGF_TARGETS;CHICAS_RB1_TARGETS_SENESCENT;chr2q24;CUI_TCF21_TARGETS_2_DN;DEURIG_T_CELL_PROLYMPHOCYTIC_LEU…	+	SSA/P_DH	24	24	24	44.2	44.2	44.2	80.852	0	235.88	13127000000	383	0.00184194	0.528043	1.44197	UP	6.00305	P43304	P43304	Glycerol-3-phosphate dehydrogenase, mitochondrial	GPD2	1838
32.7686	32.2962	32.953	33.7632	32.9307	32.7531	32.2253	32.8453	32.3844	32.91	32.2289	32.2683	32.5203				biosynthetic process;catabolic process;cellular biosynthetic process;cellular catabolic process;cellular component disassembly;cellular component disassembly at cellular level;cellular component organization;cellular component organization at cellular level;cellular component organization or biogenesis;cellular component organization or biogenesis at cellular level;cellular macromolecular complex…	GO:0000184;GO:0000956;GO:0006139;GO:0006401;GO:0006402;GO:0006412;GO:0006413;GO:0006414;GO:0006415;GO:0006605;GO:0006612;GO:0006613;GO:0006614;GO:0006807;GO:0006810;GO:0006886;GO:0008152;GO:0009056;GO:0009057;GO:0009058;GO:0009059;GO:0009987;GO:0010467;GO:0015031;GO:0016032;GO:0016043;GO:0016070;GO:0016071;GO:0019058;GO:0019083;GO:0019538;GO:0022411;GO:0022414;GO:0022415;GO:0032774;GO:0032984;GO:…	binding;nucleic acid binding;RNA binding;structural constituent of ribosome;structural molecule activity	GO:0003676;GO:0003723;GO:0003735;GO:0005198;GO:0005488	cell part;cytoplasmic part;cytosol;cytosolic large ribosomal subunit;extracellular membrane-bounded organelle;extracellular organelle;extracellular region part;extracellular vesicular exosome;intracellular membrane-bounded organelle;intracellular non-membrane-bounded organelle;intracellular organelle;intracellular organelle part;intracellular part;large ribosomal subunit;macromolecular complex;me…	GO:0005634;GO:0005829;GO:0005840;GO:0015934;GO:0022625;GO:0030529;GO:0031982;GO:0031988;GO:0032991;GO:0043226;GO:0043227;GO:0043228;GO:0043229;GO:0043230;GO:0043231;GO:0043232;GO:0044421;GO:0044422;GO:0044424;GO:0044444;GO:0044446;GO:0044464;GO:0065010;GO:0070062	Ribosome	ko03010	ACEVEDO_LIVER_TUMOR_VS_NORMAL_ADJACENT_TISSUE_UP;ACTAYRNNNCCCR_UNKNOWN;BENPORATH_MYC_MAX_TARGETS;BENPORATH_SOX2_TARGETS;BILANGES_SERUM_AND_RAPAMYCIN_SENSITIVE_GENES;BIOSYNTHETIC_PROCESS;BLALOCK_ALZHEIMERS_DISEASE_DN;CAIRO_HEPATOBLASTOMA_CLASSES_UP;CELLULAR_BIOSYNTHETIC_PROCESS;CELLULAR_MACROMOLECULE_METABOLIC_PROCESS;CELLULAR_PROTEIN_METABOLIC_PROCESS;CHNG_MULTIPLE_MYELOMA_HYPERPLOID_UP;chr3p24;C…	+	SSA/P_DH	10	10	10	46.6	46.6	46.6	24.146	0	127.7	31694000000	533	0.00184923	0.504745	1.41887	UP	5.99776	P61313	P61313	60S ribosomal protein L15	RPL15	2248
32.4966	32.5286	33.4779	32.8424	32.3264	33.1006	32.6396	32.8271	32.4476	33.0585	32.4957	32.5345	32.3198				antigen processing and presentation;biological regulation;cellular component movement;cellular localization;cellular macromolecule localization;cellular macromolecule metabolic process;cellular metabolic process;cellular process;cellular protein localization;cellular protein metabolic process;cellular response to stimulus;cytoskeleton-dependent intracellular transport;early endosome to Golgi tran…	GO:0000042;GO:0000301;GO:0002376;GO:0006464;GO:0006479;GO:0006605;GO:0006730;GO:0006810;GO:0006886;GO:0006890;GO:0006891;GO:0006928;GO:0007017;GO:0007018;GO:0007165;GO:0007264;GO:0007265;GO:0008104;GO:0008152;GO:0008213;GO:0009987;GO:0010970;GO:0015031;GO:0016032;GO:0016192;GO:0016197;GO:0018125;GO:0018193;GO:0018198;GO:0019538;GO:0019882;GO:0030705;GO:0032259;GO:0032482;GO:0033036;GO:0033365;GO:…	binding;catalytic activity;cytoskeletal protein binding;GTP binding;GTPase activity;guanyl nucleotide binding;guanyl ribonucleotide binding;hydrolase activity;hydrolase activity, acting on acid anhydrides;hydrolase activity, acting on acid anhydrides, in phosphorus-containing anhydrides;myosin binding;myosin V binding;nucleoside-triphosphatase activity;nucleotide binding;protein binding;protein d…	GO:0000166;GO:0003824;GO:0003924;GO:0005488;GO:0005515;GO:0005525;GO:0008092;GO:0016462;GO:0016787;GO:0016817;GO:0016818;GO:0017022;GO:0017076;GO:0017111;GO:0019001;GO:0019904;GO:0031489;GO:0032553;GO:0032555;GO:0032561;GO:0035639	cell part;cytoplasmic part;cytoplasmic vesicle;cytosol;extracellular membrane-bounded organelle;extracellular organelle;extracellular region part;extracellular vesicular exosome;Golgi apparatus;Golgi apparatus part;Golgi membrane;intracellular membrane-bounded organelle;intracellular organelle;intracellular organelle part;intracellular part;membrane;membrane-bounded organelle;membrane-bounded ves…	GO:0000139;GO:0005794;GO:0005802;GO:0005829;GO:0016020;GO:0031090;GO:0031410;GO:0031982;GO:0031988;GO:0043226;GO:0043227;GO:0043229;GO:0043230;GO:0043231;GO:0044421;GO:0044422;GO:0044424;GO:0044431;GO:0044444;GO:0044446;GO:0044464;GO:0065010;GO:0070062			AAGCACA,MIR-218;ACTGCAG,MIR-17-3P;AGCACTT,MIR-93,MIR-302A,MIR-302B,MIR-302C,MIR-302D,MIR-372,MIR-373,MIR-520E,MIR-520A,MIR-526B,MIR-520B,MIR-520C,MIR-520D;AGCATTA,MIR-155;ATTCTTT,MIR-186;AZARE_NEOPLASTIC_TRANSFORMATION_BY_STAT3_DN;BIOCARTA_RAB_PATHWAY;BLALOCK_ALZHEIMERS_DISEASE_DN;BONOME_OVARIAN_CANCER_SURVIVAL_SUBOPTIMAL_DEBULKING;BUYTAERT_PHOTODYNAMIC_THERAPY_STRESS_UP;CCAWYNNGAAR_UNKNOWN;CCCAC…	+	SSA/P_DH	8	8	4	39.9	39.9	20.2	23.593	0	53.017	23352000000	243	0.00187849	0.754712	1.68729	UP	5.97675	P20340;Q14964	P20340	Ras-related protein Rab-6A	RAB6A	1392
31.1585	30.4884	31.0725	31.222	31.0904	30.8619	31.4144	31.573	30.2945	31.277	31.0134	30.4381	30.2967				4-hydroxyproline metabolic process;amine metabolic process;apoptosis;apoptosis in response to endoplasmic reticulum stress;biological regulation;brown fat cell differentiation;calcium ion homeostasis;calcium ion transport;calcium ion transport into cytosol;carboxylic acid metabolic process;cation homeostasis;cation transport;cell death;cell differentiation;cell redox homeostasis;cellular amine me…	GO:0000302;GO:0006082;GO:0006457;GO:0006458;GO:0006464;GO:0006520;GO:0006575;GO:0006807;GO:0006810;GO:0006811;GO:0006812;GO:0006816;GO:0006873;GO:0006874;GO:0006875;GO:0006915;GO:0006950;GO:0006979;GO:0006984;GO:0006986;GO:0007165;GO:0007204;GO:0008152;GO:0008219;GO:0009266;GO:0009308;GO:0009628;GO:0009987;GO:0010033;GO:0010035;GO:0012501;GO:0016043;GO:0016265;GO:0019471;GO:0019538;GO:0019725;GO:…	catalytic activity;disulfide oxidoreductase activity;intramolecular oxidoreductase activity;intramolecular oxidoreductase activity, interconverting keto- and enol-groups;intramolecular oxidoreductase activity, transposing S-S bonds;isomerase activity;oxidoreductase activity;oxidoreductase activity, acting on a sulfur group of donors;oxidoreductase activity, acting on a sulfur group of donors, dis…	GO:0003756;GO:0003824;GO:0015035;GO:0015036;GO:0016491;GO:0016667;GO:0016671;GO:0016853;GO:0016860;GO:0016862;GO:0016864	cell part;cytoplasmic part;endoplasmic reticulum;endoplasmic reticulum lumen;endoplasmic reticulum membrane;endoplasmic reticulum part;intracellular membrane-bounded organelle;intracellular organelle;intracellular organelle lumen;intracellular organelle part;intracellular part;membrane;membrane part;membrane-bounded organelle;membrane-enclosed lumen;organelle;organelle lumen;organelle membrane;or…	GO:0005783;GO:0005788;GO:0005789;GO:0016020;GO:0031090;GO:0031974;GO:0043226;GO:0043227;GO:0043229;GO:0043231;GO:0043233;GO:0044422;GO:0044424;GO:0044425;GO:0044432;GO:0044444;GO:0044446;GO:0044464;GO:0070013	Protein processing in endoplasmic reticulum;Vibrio cholerae infection	ko04141;ko05110	AACTTT_UNKNOWN;AKT_UP.V1_UP;ATF2_S_UP.V1_DN;ATF2_UP.V1_DN;BENPORATH_MYC_MAX_TARGETS;BIOPOLYMER_METABOLIC_PROCESS;BIOPOLYMER_MODIFICATION;BRUINS_UVC_RESPONSE_VIA_TP53_GROUP_A;BYSTRYKH_HEMATOPOIESIS_STEM_CELL_QTL_TRANS;CASORELLI_ACUTE_PROMYELOCYTIC_LEUKEMIA_DN;CELL_FRACTION;CELLULAR_MACROMOLECULE_METABOLIC_PROCESS;CELLULAR_PROTEIN_METABOLIC_PROCESS;CHIARADONNA_NEOPLASTIC_TRANSFORMATION_CDC25_DN;chr…	+	SSA/P_DH	19	19	18	59.2	59.2	56.8	54.392	0	323.31	9937300000	342	0.00191403	0.691046	1.61445	UP	5.95173	Q96HE7	Q96HE7	ERO1-like protein alpha	ERO1L	4340
33.8742	33.1169	33.8881	33.6956	33.8029	34.1515	33.8244	33.6103	33.1339	33.8342	33.3514	32.6226	33.0511				biosynthetic process;cell differentiation;cellular biosynthetic process;cellular developmental process;cellular macromolecule biosynthetic process;cellular macromolecule metabolic process;cellular metabolic process;cellular process;cellular protein metabolic process;developmental process;establishment of localization;establishment of protein localization;macromolecule biosynthetic process;macromo…	GO:0001649;GO:0006412;GO:0006810;GO:0008152;GO:0009058;GO:0009059;GO:0009987;GO:0015031;GO:0019538;GO:0030154;GO:0032502;GO:0034645;GO:0043170;GO:0044237;GO:0044238;GO:0044249;GO:0044260;GO:0044267;GO:0045184;GO:0048869;GO:0051234	receptor activity	GO:0004872	cell part;cytoplasmic part;endoplasmic reticulum;endoplasmic reticulum part;integral to endoplasmic reticulum membrane;integral to membrane;integral to organelle membrane;intracellular membrane-bounded organelle;intracellular non-membrane-bounded organelle;intracellular organelle;intracellular organelle part;intracellular part;intrinsic to endoplasmic reticulum membrane;intrinsic to membrane;intr…	GO:0005783;GO:0005840;GO:0016020;GO:0016021;GO:0030176;GO:0030529;GO:0031224;GO:0031227;GO:0031300;GO:0031301;GO:0032991;GO:0043226;GO:0043227;GO:0043228;GO:0043229;GO:0043231;GO:0043232;GO:0044422;GO:0044424;GO:0044425;GO:0044432;GO:0044444;GO:0044446;GO:0044464	Protein processing in endoplasmic reticulum	ko04141	ACATTCC,MIR-1,MIR-206;ALCALAY_AML_BY_NPM1_LOCALIZATION_UP;AMIT_EGF_RESPONSE_480_HELA;BILBAN_B_CLL_LPL_UP;BIOSYNTHETIC_PROCESS;BLALOCK_ALZHEIMERS_DISEASE_UP;BOYAULT_LIVER_CANCER_SUBCLASS_G6_DN;CELLULAR_BIOSYNTHETIC_PROCESS;CELLULAR_MACROMOLECULE_METABOLIC_PROCESS;CELLULAR_PROTEIN_METABOLIC_PROCESS;chr20p12;CREIGHTON_ENDOCRINE_THERAPY_RESISTANCE_3;CTTTGA_V$LEF1_Q2;CYTOPLASM;CYTOPLASMIC_PART;DAVICIO…	+	SSA/P_DH	45	45	44	39.6	39.6	39	152.47	0	323.31	77122000000	1304	0.00195005	0.976823	1.96813	UP	5.92694	Q9P2E9	Q9P2E9	Ribosome-binding protein 1	RRBP1	5386
32.9749	32.5701	32.948	32.9017	32.9003	33.1177	33.1159	32.8186	32.7144	33.06	33.0069	32.5088	32.4273				biological regulation;biosynthetic process;cellular biosynthetic process;cellular macromolecule biosynthetic process;cellular macromolecule metabolic process;cellular metabolic process;cellular nitrogen compound metabolic process;cellular process;cellular protein metabolic process;cellular response to abiotic stimulus;cellular response to ionizing radiation;cellular response to radiation;cellular…	GO:0006139;GO:0006351;GO:0006355;GO:0006412;GO:0006414;GO:0006807;GO:0007165;GO:0008152;GO:0009058;GO:0009059;GO:0009299;GO:0009314;GO:0009628;GO:0009889;GO:0009966;GO:0009967;GO:0009987;GO:0010212;GO:0010467;GO:0010468;GO:0010556;GO:0010627;GO:0010646;GO:0010647;GO:0010740;GO:0010941;GO:0016070;GO:0019219;GO:0019222;GO:0019538;GO:0023051;GO:0023056;GO:0031323;GO:0031326;GO:0032774;GO:0034641;GO:…	activating transcription factor binding;binding;DNA binding;heat shock protein binding;molecular transducer activity;nucleic acid binding;protein binding;RNA binding;signal transducer activity;transcription factor binding;translation elongation factor activity;translation factor activity, nucleic acid binding	GO:0003676;GO:0003677;GO:0003723;GO:0003746;GO:0004871;GO:0005488;GO:0005515;GO:0008134;GO:0008135;GO:0031072;GO:0033613;GO:0060089	cell part;cytoplasm;cytoplasmic part;cytosol;eukaryotic translation elongation factor 1 complex;intracellular membrane-bounded organelle;intracellular non-membrane-bounded organelle;intracellular organelle;intracellular organelle part;intracellular part;macromolecular complex;membrane-bounded organelle;non-membrane-bounded organelle;nuclear part;nucleolus;nucleus;organelle;organelle part;protein …	GO:0005634;GO:0005730;GO:0005737;GO:0005829;GO:0005853;GO:0032991;GO:0043226;GO:0043227;GO:0043228;GO:0043229;GO:0043231;GO:0043232;GO:0043234;GO:0044422;GO:0044424;GO:0044428;GO:0044444;GO:0044446;GO:0044464			AGUIRRE_PANCREATIC_CANCER_COPY_NUMBER_UP;BENPORATH_EED_TARGETS;BLALOCK_ALZHEIMERS_DISEASE_UP;CAIRO_HEPATOBLASTOMA_CLASSES_UP;CASORELLI_APL_SECONDARY_VS_DE_NOVO_DN;CHOW_RASSF1_TARGETS_DN;chr8q24;CYTOPLASM;CYTOPLASMIC_PART;DACOSTA_UV_RESPONSE_VIA_ERCC3_UP;DAIRKEE_CANCER_PRONE_RESPONSE_BPA_E2;DARWICHE_PAPILLOMA_RISK_HIGH_UP;DARWICHE_PAPILLOMA_RISK_LOW_UP;DARWICHE_SKIN_TUMOR_PROMOTER_DN;DARWICHE_SQUA…	+	SSA/P_DH	18	18	16	71.9	71.9	71.9	31.121	0	323.31	46776000000	570	0.00203899	0.486741	1.40128	UP	5.86795	P29692	P29692	Elongation factor 1-delta	EEF1D	1584
31.5951	31.285	31.7709	32.0838	31.6968	31.7223	31.2306	31.8948	31.4722	31.8313	31.3479	31.4782	31.3096				actin cytoskeleton organization;actin filament organization;actin filament-based process;actin nucleation;Arp2/3 complex-mediated actin nucleation;biological regulation;cellular component movement;cellular component organization;cellular component organization at cellular level;cellular component organization or biogenesis;cellular component organization or biogenesis at cellular level;cellular p…	GO:0006928;GO:0006996;GO:0007010;GO:0007015;GO:0008064;GO:0009987;GO:0010638;GO:0016043;GO:0030029;GO:0030036;GO:0030832;GO:0030833;GO:0030838;GO:0031334;GO:0032271;GO:0032273;GO:0032535;GO:0032956;GO:0032970;GO:0033043;GO:0034314;GO:0043254;GO:0044087;GO:0045010;GO:0048518;GO:0048522;GO:0050789;GO:0050794;GO:0051128;GO:0051130;GO:0051493;GO:0051495;GO:0065007;GO:0065008;GO:0071840;GO:0071841;GO:…	structural constituent of cytoskeleton;structural molecule activity	GO:0005198;GO:0005200	actin cytoskeleton;adherens junction;anchoring junction;Arp2/3 protein complex;cell junction;cell part;cell-substrate adherens junction;cell-substrate junction;cytoplasm;cytoskeletal part;cytoskeleton;extracellular membrane-bounded organelle;extracellular organelle;extracellular region part;extracellular vesicular exosome;focal adhesion;intracellular non-membrane-bounded organelle;intracellular o…	GO:0005737;GO:0005856;GO:0005885;GO:0005912;GO:0005924;GO:0005925;GO:0015629;GO:0030054;GO:0030055;GO:0031982;GO:0031988;GO:0032991;GO:0043226;GO:0043227;GO:0043228;GO:0043229;GO:0043230;GO:0043232;GO:0043234;GO:0044421;GO:0044422;GO:0044424;GO:0044430;GO:0044446;GO:0044464;GO:0065010;GO:0070062;GO:0070161	Bacterial invasion of epithelial cells;Fc gamma R-mediated phagocytosis;Pathogenic Escherichia coli infection;Regulation of actin cytoskeleton;Shigellosis	ko04666;ko04810;ko05100;ko05130;ko05131	ACEVEDO_FGFR1_TARGETS_IN_PROSTATE_CANCER_MODEL_UP;ACTIN_CYTOSKELETON;AGUIRRE_PANCREATIC_CANCER_COPY_NUMBER_UP;BIOCARTA_ACTINY_PATHWAY;BIOCARTA_CDC42RAC_PATHWAY;BIOCARTA_MPR_PATHWAY;BIOCARTA_RHO_PATHWAY;BIOCARTA_SALMONELLA_PATHWAY;BLALOCK_ALZHEIMERS_DISEASE_INCIPIENT_UP;BLALOCK_ALZHEIMERS_DISEASE_UP;CHEN_METABOLIC_SYNDROM_NETWORK;chr7q;CYTOSKELETAL_PART;CYTOSKELETON;GNF2_CASP1;GNF2_FGR;GNF2_MYD88;…	+	SSA/P_DH	11	11	10	42.2	42.2	36	40.949	0	323.31	18706000000	253	0.00208098	0.388605	1.30913	UP	5.84114	O15143	O15143	Actin-related protein 2/3 complex subunit 1B	ARPC1B	248
28.7472	29.0023	29.2348	29.5668	29.1458	29.5165	29.3494	29.6076	28.9745	29.4161	28.7055	28.8802	28.9227				anatomical structure development;anatomical structure morphogenesis;axonogenesis;biological regulation;cargo loading into vesicle;cation homeostasis;cell part morphogenesis;cell projection morphogenesis;cell projection organization;cell proliferation;cellular component assembly;cellular component assembly at cellular level;cellular component morphogenesis;cellular component organization;cellular …	GO:0006355;GO:0006461;GO:0006810;GO:0006897;GO:0006898;GO:0006901;GO:0006996;GO:0007409;GO:0008152;GO:0008283;GO:0009653;GO:0009889;GO:0009891;GO:0009892;GO:0009893;GO:0009987;GO:0010324;GO:0010468;GO:0010556;GO:0010557;GO:0010604;GO:0010605;GO:0010628;GO:0010629;GO:0016043;GO:0016044;GO:0016050;GO:0016188;GO:0016192;GO:0016197;GO:0019219;GO:0019222;GO:0021700;GO:0022607;GO:0030030;GO:0030097;GO:…	1-phosphatidylinositol binding;binding;binding, bridging;clathrin adaptor activity;clathrin binding;clathrin heavy chain binding;lipid binding;phosphatidylinositol binding;phospholipid binding;protein binding;protein binding, bridging	GO:0005488;GO:0005515;GO:0005543;GO:0005545;GO:0008289;GO:0030276;GO:0030674;GO:0032050;GO:0035091;GO:0035615;GO:0060090	cell body;cell part;clathrin-coated vesicle;coated pit;coated vesicle;cytoplasmic membrane-bounded vesicle;cytoplasmic part;cytoplasmic vesicle;Golgi apparatus;intracellular membrane-bounded organelle;intracellular organelle;intracellular part;membrane;membrane part;membrane-bounded organelle;membrane-bounded vesicle;neuronal cell body;nucleus;organelle;perinuclear region of cytoplasm;postsynapti…	GO:0005634;GO:0005794;GO:0005905;GO:0016020;GO:0016023;GO:0030135;GO:0030136;GO:0031410;GO:0031982;GO:0031988;GO:0042734;GO:0043025;GO:0043226;GO:0043227;GO:0043229;GO:0043231;GO:0044297;GO:0044424;GO:0044425;GO:0044444;GO:0044456;GO:0044464;GO:0045211;GO:0048471;GO:0097060			AACTTT_UNKNOWN;AAGCAAT,MIR-137;AAGCACT,MIR-520F;AATGTGA,MIR-23A,MIR-23B;ACATTCC,MIR-1,MIR-206;ACCTGTTG_UNKNOWN;AGCATTA,MIR-155;ALFANO_MYC_TARGETS;AMIT_EGF_RESPONSE_480_HELA;BENPORATH_NANOG_TARGETS;BERTUCCI_MEDULLARY_VS_DUCTAL_BREAST_CANCER_DN;BIOCARTA_NDKDYNAMIN_PATHWAY;BRUINS_UVC_RESPONSE_VIA_TP53_GROUP_B;CACGTG_V$MYC_Q2;CAGCTG_V$AP4_Q5;CAGGTG_V$E12_Q6;CASORELLI_ACUTE_PROMYELOCYTIC_LEUKEMIA_DN;C…	+	SSA/P_DH	11	11	11	23.8	23.8	23.8	70.754	0	183.24	2763800000	147	0.00208522	0.444187	1.36055	UP	5.83848	Q13492;O60641	Q13492	Phosphatidylinositol-binding clathrin assembly protein	PICALM	2739
31.2005	30.6568	31.585	31.0275	31.2691	31.1723	31.2817	31.5872	30.6466	31.2686	31.065	30.7047	30.7843				actin cytoskeleton organization;actin filament capping;actin filament organization;actin filament-based process;actomyosin structure organization;anatomical structure development;anatomical structure formation involved in morphogenesis;biological regulation;cell development;cellular component assembly;cellular component assembly at cellular level;cellular component assembly involved in morphogene…	GO:0003008;GO:0003012;GO:0006936;GO:0006996;GO:0007010;GO:0007015;GO:0008064;GO:0009987;GO:0010639;GO:0010927;GO:0016043;GO:0022607;GO:0030029;GO:0030036;GO:0030239;GO:0030832;GO:0030833;GO:0030834;GO:0030835;GO:0030837;GO:0031032;GO:0031333;GO:0032271;GO:0032272;GO:0032501;GO:0032502;GO:0032535;GO:0032956;GO:0032970;GO:0033043;GO:0043242;GO:0043244;GO:0043254;GO:0044087;GO:0048468;GO:0048519;GO:…	binding;cytoskeletal protein binding;protein binding;tropomyosin binding	GO:0005488;GO:0005515;GO:0005523;GO:0008092	cell part;contractile fiber part;cytoplasmic part;cytoskeletal part;intracellular organelle part;intracellular part;organelle part;striated muscle thin filament	GO:0005865;GO:0044422;GO:0044424;GO:0044430;GO:0044444;GO:0044446;GO:0044449;GO:0044464			AAAGGGA,MIR-204,MIR-211;ACTAYRNNNCCCR_UNKNOWN;ACTWSNACTNY_UNKNOWN;CAGCTG_V$AP4_Q5;chr15q21;CUI_TCF21_TARGETS_2_DN;CYTOSKELETAL_PROTEIN_BINDING;DIAZ_CHRONIC_MEYLOGENOUS_LEUKEMIA_UP;GCNP_SHH_UP_LATE.V1_UP;GGGCATT,MIR-365;GGGYGTGNY_UNKNOWN;GLI1_UP.V1_UP;GSE12366_PLASMA_CELL_VS_MEMORY_BCELL_DN;GSE13484_UNSTIM_VS_12H_YF17D_VACCINE_STIM_PBMC_DN;GSE13484_UNSTIM_VS_3H_YF17D_VACCINE_STIM_PBMC_DN;GSE14308_…	+	SSA/P_DH	16	16	15	56.5	56.5	54.3	39.594	0	323.31	10006000000	329	0.00212098	0.643843	1.56249	UP	5.81619	Q9NYL9	Q9NYL9	Tropomodulin-3	TMOD3	5303
36.1568	35.3	36.6146	36.4179	36.511	36.0612	36.5455	36.435	34.7923	36.5811	36.699	34.8785	35.3751				anatomical structure morphogenesis;biological regulation;cell cycle;cell surface receptor linked signaling pathway;cellular component organization;cellular component organization at cellular level;cellular component organization or biogenesis;cellular component organization or biogenesis at cellular level;cellular process;cellular response to chemical stimulus;cellular response to cytokine stimul…	GO:0006810;GO:0006886;GO:0006892;GO:0006893;GO:0006996;GO:0007010;GO:0007049;GO:0007165;GO:0007166;GO:0009653;GO:0009987;GO:0010033;GO:0010941;GO:0015031;GO:0016032;GO:0016043;GO:0016192;GO:0019221;GO:0032502;GO:0033209;GO:0034097;GO:0034612;GO:0042221;GO:0042981;GO:0043000;GO:0043001;GO:0043066;GO:0043067;GO:0043069;GO:0045103;GO:0045104;GO:0045184;GO:0046907;GO:0048193;GO:0048519;GO:0048523;GO:…	binding;protein binding;scaffold protein binding;structural molecule activity	GO:0005198;GO:0005488;GO:0005515;GO:0097110	cell part;cell periphery;centriolar satellite;cytoplasm;cytoplasmic part;cytoskeletal part;extracellular membrane-bounded organelle;extracellular organelle;extracellular region part;extracellular vesicular exosome;intermediate filament;intracellular non-membrane-bounded organelle;intracellular organelle;intracellular organelle part;intracellular part;keratin filament;macromolecular complex;membra…	GO:0005730;GO:0005737;GO:0005815;GO:0005882;GO:0031982;GO:0031988;GO:0032991;GO:0034451;GO:0043226;GO:0043227;GO:0043228;GO:0043229;GO:0043230;GO:0043232;GO:0043234;GO:0044421;GO:0044422;GO:0044424;GO:0044428;GO:0044430;GO:0044444;GO:0044446;GO:0044450;GO:0044464;GO:0045095;GO:0048471;GO:0065010;GO:0070062;GO:0071944			ACOSTA_PROLIFERATION_INDEPENDENT_MYC_TARGETS_DN;ALCALAY_AML_BY_NPM1_LOCALIZATION_UP;ANATOMICAL_STRUCTURE_DEVELOPMENT;ANATOMICAL_STRUCTURE_MORPHOGENESIS;APOPTOSIS_GO;BENPORATH_NANOG_TARGETS;BHATTACHARYA_EMBRYONIC_STEM_CELL;BOQUEST_STEM_CELL_CULTURED_VS_FRESH_UP;BORLAK_LIVER_CANCER_EGF_UP;BOSCO_EPITHELIAL_DIFFERENTIATION_MODULE;BOYLAN_MULTIPLE_MYELOMA_D_DN;CASORELLI_ACUTE_PROMYELOCYTIC_LEUKEMIA_UP;…	+	SSA/P_DH	34	32	21	70	66.3	52.1	48.057	0	323.31	548980000000	4677	0.00213529	1.3325	2.51839	UP	5.8074	P05783;CON__H-INV:HIT000015463;CON__Q92764;Q92764;CON__A2AB72	P05783	Keratin, type I cytoskeletal 18	KRT18	964
33.5536	33.8776	34.4067	33.3174	33.6778	34.3872	33.7764	33.5414	33.7643	34.2231	33.4633	33.7861	33.5129				activation of phospholipase D activity;anatomical structure development;biological regulation;brain development;cell migration;cell motility;cell surface receptor linked signaling pathway;cellular component movement;cellular component organization;cellular component organization at cellular level;cellular component organization or biogenesis;cellular component organization or biogenesis at cellul…	GO:0006355;GO:0006357;GO:0006464;GO:0006471;GO:0006810;GO:0006928;GO:0006950;GO:0006996;GO:0007165;GO:0007166;GO:0007167;GO:0007169;GO:0007173;GO:0007264;GO:0007420;GO:0008152;GO:0009611;GO:0009889;GO:0009891;GO:0009893;GO:0009987;GO:0010468;GO:0010517;GO:0010518;GO:0010556;GO:0010557;GO:0010604;GO:0010628;GO:0010941;GO:0015031;GO:0016043;GO:0016192;GO:0016477;GO:0019219;GO:0019222;GO:0019538;GO:…	binding;catalytic activity;epidermal growth factor receptor binding;growth factor receptor binding;GTP binding;GTPase activity;guanyl nucleotide binding;guanyl ribonucleotide binding;hydrolase activity;hydrolase activity, acting on acid anhydrides;hydrolase activity, acting on acid anhydrides, in phosphorus-containing anhydrides;nucleoside-triphosphatase activity;nucleotide binding;protein bindin…	GO:0000166;GO:0003824;GO:0003924;GO:0005102;GO:0005154;GO:0005488;GO:0005515;GO:0005525;GO:0016462;GO:0016787;GO:0016817;GO:0016818;GO:0017076;GO:0017111;GO:0019001;GO:0032553;GO:0032555;GO:0032561;GO:0035639;GO:0070851	cell part;cell projection membrane;cell projection part;cytoplasmic part;cytosol;extracellular membrane-bounded organelle;extracellular organelle;extracellular region part;extracellular vesicular exosome;Golgi apparatus;intracellular membrane-bounded organelle;intracellular organelle;intracellular part;leading edge membrane;membrane;membrane part;membrane-bounded organelle;membrane-bounded vesicl…	GO:0005794;GO:0005829;GO:0016020;GO:0031253;GO:0031256;GO:0031982;GO:0031988;GO:0032587;GO:0043226;GO:0043227;GO:0043229;GO:0043230;GO:0043231;GO:0044421;GO:0044424;GO:0044425;GO:0044444;GO:0044459;GO:0044463;GO:0044464;GO:0065010;GO:0070062			ACATATC,MIR-190;ATGTAGC,MIR-221,MIR-222;BENPORATH_MYC_TARGETS_WITH_EBOX;BENPORATH_NANOG_TARGETS;BENPORATH_SOX2_TARGETS;BLALOCK_ALZHEIMERS_DISEASE_DN;BLUM_RESPONSE_TO_SALIRASIB_UP;CAFFAREL_RESPONSE_TO_THC_24HR_5_DN;CAGCTG_V$AP4_Q5;CATTGTYY_V$SOX9_B1;CHEOK_RESPONSE_TO_HD_MTX_DN;chr3p21;CREIGHTON_ENDOCRINE_THERAPY_RESISTANCE_5;DANG_BOUND_BY_MYC;DANG_REGULATED_BY_MYC_DN;DELACROIX_RAR_BOUND_ES;DIAZ_CH…	+	SSA/P_DH	9	9	6	75	75	47.2	20.511	0	323.31	56708000000	644	0.00217726	0.603783	1.5197	UP	5.78201	P18085	P18085	ADP-ribosylation factor 4	ARF4	1338
32.3509	31.3162	32.3942	32.3963	32.1571	32.3829	32.8229	32.6067	31.7319	32.1997	31.6993	31.132	31.4703				carbohydrate metabolic process;cellular carbohydrate metabolic process;cellular macromolecule metabolic process;cellular metabolic process;cellular process;cellular protein metabolic process;co-translational protein modification;glycosylation;macromolecule glycosylation;macromolecule metabolic process;macromolecule modification;metabolic process;peptidyl-amino acid modification;peptidyl-asparagin…	GO:0005975;GO:0006464;GO:0006486;GO:0006487;GO:0008152;GO:0009987;GO:0018193;GO:0018196;GO:0018279;GO:0019538;GO:0043170;GO:0043412;GO:0043413;GO:0043686;GO:0043687;GO:0044237;GO:0044238;GO:0044260;GO:0044262;GO:0044267;GO:0070085	catalytic activity;dolichyl-diphosphooligosaccharide-protein glycotransferase activity;oligosaccharyl transferase activity;transferase activity;transferase activity, transferring glycosyl groups;transferase activity, transferring hexosyl groups	GO:0003824;GO:0004576;GO:0004579;GO:0016740;GO:0016757;GO:0016758	cell part;cytoplasmic part;endoplasmic reticulum membrane;endoplasmic reticulum part;integral to membrane;intracellular organelle part;intracellular part;intrinsic to membrane;macromolecular complex;membrane;membrane part;oligosaccharyltransferase complex;organelle membrane;organelle part;protein complex	GO:0005789;GO:0008250;GO:0016020;GO:0016021;GO:0031090;GO:0031224;GO:0032991;GO:0043234;GO:0044422;GO:0044424;GO:0044425;GO:0044432;GO:0044444;GO:0044446;GO:0044464	N-Glycan biosynthesis;Protein processing in endoplasmic reticulum;Various types of N-glycan biosynthesis	ko00510;ko00513;ko04141	ACEVEDO_LIVER_TUMOR_VS_NORMAL_ADJACENT_TISSUE_UP;ATATGCA,MIR-448;ATGCAGT,MIR-217;BIOPOLYMER_METABOLIC_PROCESS;BIOPOLYMER_MODIFICATION;BIOSYNTHETIC_PROCESS;BOYAULT_LIVER_CANCER_SUBCLASS_G1_UP;BRUINS_UVC_RESPONSE_VIA_TP53_GROUP_D;BYSTRYKH_HEMATOPOIESIS_STEM_CELL_QTL_TRANS;CAGGTG_V$E12_Q6;CASORELLI_ACUTE_PROMYELOCYTIC_LEUKEMIA_DN;CELLULAR_MACROMOLECULE_METABOLIC_PROCESS;CELLULAR_PROTEIN_METABOLIC_PR…	+	SSA/P_DH	14	14	13	20.4	20.4	19.4	80.529	0	113.89	15858000000	302	0.0022556	0.912991	1.88295	UP	5.73612	P46977	P46977	Dolichyl-diphosphooligosaccharide--protein glycosyltransferase subunit STT3A	STT3A	1884
28.4359	26.2818	27.9387	28.4956	28.3806	27.9467	30.4043	28.8742	26.6378	28.1422	28.4506	NaN	NaN				biological regulation;biosynthetic process;carbohydrate metabolic process;carbohydrate transport;cell cycle;cell cycle process;cell surface receptor linked signaling pathway;cellular biosynthetic process;cellular component disassembly;cellular component disassembly at cellular level;cellular component organization;cellular component organization at cellular level;cellular component organization o…	GO:0000278;GO:0005975;GO:0006139;GO:0006464;GO:0006807;GO:0006810;GO:0006950;GO:0006998;GO:0007049;GO:0007077;GO:0007165;GO:0007166;GO:0008152;GO:0008643;GO:0008645;GO:0009058;GO:0009266;GO:0009408;GO:0009628;GO:0009987;GO:0010033;GO:0010467;GO:0010827;GO:0015031;GO:0015749;GO:0015758;GO:0015931;GO:0016032;GO:0016043;GO:0016044;GO:0016070;GO:0016925;GO:0019058;GO:0019083;GO:0019221;GO:0019538;GO:…			cell part;cytoplasmic part;endoplasmic reticulum membrane;endoplasmic reticulum part;envelope;intracellular organelle part;intracellular part;macromolecular complex;membrane;membrane part;nuclear envelope;nuclear membrane;nuclear part;nuclear pore;organelle envelope;organelle membrane;organelle part;pore complex;protein complex	GO:0005635;GO:0005643;GO:0005789;GO:0016020;GO:0031090;GO:0031965;GO:0031967;GO:0031975;GO:0032991;GO:0043234;GO:0044422;GO:0044424;GO:0044425;GO:0044428;GO:0044432;GO:0044444;GO:0044446;GO:0044464;GO:0046930	RNA transport	ko03013	ACOSTA_PROLIFERATION_INDEPENDENT_MYC_TARGETS_UP;ALCALAY_AML_BY_NPM1_LOCALIZATION_DN;CAGGTG_V$E12_Q6;CAIRO_HEPATOBLASTOMA_CLASSES_UP;CHEMNITZ_RESPONSE_TO_PROSTAGLANDIN_E2_UP;chr3p25;CTCAGGG,MIR-125B,MIR-125A;DEBIASI_APOPTOSIS_BY_REOVIRUS_INFECTION_DN;FEVR_CTNNB1_TARGETS_DN;GARY_CD5_TARGETS_UP;GNF2_FBL;GOBERT_OLIGODENDROCYTE_DIFFERENTIATION_UP;GSE13411_NAIVE_BCELL_VS_PLASMA_CELL_UP;GSE16522_ANTI_CD…	+	SSA/P_DH	14	14	14	10.2	10.2	10.2	205.11	0	81.535	1040300000	90	0.0022564	1.54939	2.92693	UP	9.80256	Q8TEM1	Q8TEM1	Nuclear pore membrane glycoprotein 210	NUP210	3991
29.7054	29.6621	30.3206	29.7607	29.8828	30.3435	31.0148	30.6492	29.982	30.3451	30.4765	29.5639	29.6667				actin cytoskeleton organization;actin filament severing;actin filament-based process;biological regulation;biosynthetic process;cellular biosynthetic process;cellular component organization;cellular component organization at cellular level;cellular component organization or biogenesis;cellular component organization or biogenesis at cellular level;cellular macromolecule biosynthetic process;cellu…	GO:0003008;GO:0003012;GO:0006139;GO:0006351;GO:0006355;GO:0006807;GO:0006936;GO:0006996;GO:0007010;GO:0007275;GO:0008152;GO:0009058;GO:0009059;GO:0009889;GO:0009987;GO:0010468;GO:0010556;GO:0016043;GO:0016070;GO:0019219;GO:0019222;GO:0030029;GO:0030036;GO:0031323;GO:0031326;GO:0032501;GO:0032502;GO:0032774;GO:0034641;GO:0034645;GO:0043170;GO:0044237;GO:0044238;GO:0044249;GO:0044260;GO:0050789;GO:…	actin binding;binding;cytoskeletal protein binding;protein binding	GO:0003779;GO:0005488;GO:0005515;GO:0008092	adherens junction;anchoring junction;cell junction;cell part;cell-substrate adherens junction;cell-substrate junction;cytoplasm;cytoplasmic part;cytoskeletal part;focal adhesion;intracellular organelle part;intracellular part;microtubule organizing center;nuclear part;nucleoplasm;organelle part	GO:0005654;GO:0005737;GO:0005815;GO:0005912;GO:0005924;GO:0005925;GO:0030054;GO:0030055;GO:0044422;GO:0044424;GO:0044428;GO:0044430;GO:0044444;GO:0044446;GO:0044464;GO:0070161			ACTIN_BINDING;BLALOCK_ALZHEIMERS_DISEASE_INCIPIENT_UP;BLALOCK_ALZHEIMERS_DISEASE_UP;CAGGTG_V$E12_Q6;CAMPS_COLON_CANCER_COPY_NUMBER_UP;chr17p11;CTTTAAR_UNKNOWN;CYTOSKELETAL_PROTEIN_BINDING;DELYS_THYROID_CANCER_UP;DIAZ_CHRONIC_MEYLOGENOUS_LEUKEMIA_UP;GAZDA_DIAMOND_BLACKFAN_ANEMIA_ERYTHROID_DN;GGGCGGR_V$SP1_Q6;GSE14308_TH2_VS_TH17_UP;GSE17721_12H_VS_24H_LPS_BMDM_UP;GSE17721_POLYIC_VS_GARDIQUIMOD_8H_…	+	SSA/P_DH	32	32	32	42.2	42.2	42.2	144.75	0	323.31	4777900000	196	0.00226312	0.617713	1.53444	UP	5.73181	Q13045	Q13045	Protein flightless-1 homolog	FLII	2666
31.2959	30.7813	32.7807	31.4624	31.0213	31.7322	31.508	31.573	30.7583	32.3465	31.2465	30.756	30.9273				cell cycle phase;cell cycle process;cell division;cellular component organization;cellular component organization at cellular level;cellular component organization or biogenesis;cellular component organization or biogenesis at cellular level;cellular process;mitosis;nuclear division;organelle fission;organelle organization	GO:0000280;GO:0006996;GO:0007067;GO:0009987;GO:0016043;GO:0022402;GO:0022403;GO:0048285;GO:0051301;GO:0071840;GO:0071841;GO:0071842			adherens junction;anchoring junction;cell cortex;cell junction;cell part;cell-substrate adherens junction;cell-substrate junction;cytoplasmic part;cytoskeleton;focal adhesion;intracellular membrane-bounded organelle;intracellular non-membrane-bounded organelle;intracellular organelle;intracellular part;membrane;membrane-bounded organelle;non-membrane-bounded organelle;organelle;plasma membrane	GO:0005856;GO:0005886;GO:0005912;GO:0005924;GO:0005925;GO:0005938;GO:0016020;GO:0030054;GO:0030055;GO:0043226;GO:0043227;GO:0043228;GO:0043229;GO:0043231;GO:0043232;GO:0044424;GO:0044444;GO:0044464;GO:0070161				+	SSA/P_DH	20	20	20	41.5	41.5	41.5	75.356	0	240.81	14382000000	315	0.00229031	1.48077	2.79097	UP	5.71638	Q8IVT2	Q8IVT2	Mitotic interactor and substrate of PLK1	MISP	3696
36.1249	35.4553	36.2853	35.8986	35.8379	36.3943	35.9763	35.5793	35.6927	35.9885	35.7934	35.507	35.5538				activation of signaling protein activity involved in unfolded protein response;anatomical structure arrangement;anatomical structure development;biological regulation;blood coagulation;catabolic process;cell activation;cell communication;cellular catabolic process;cellular macromolecule catabolic process;cellular macromolecule metabolic process;cellular metabolic process;cellular process;cellular…	GO:0001775;GO:0001932;GO:0002576;GO:0006457;GO:0006508;GO:0006511;GO:0006810;GO:0006887;GO:0006950;GO:0006983;GO:0006984;GO:0006986;GO:0006987;GO:0007154;GO:0007165;GO:0007596;GO:0007599;GO:0008152;GO:0009056;GO:0009057;GO:0009267;GO:0009605;GO:0009607;GO:0009893;GO:0009966;GO:0009968;GO:0009987;GO:0009991;GO:0010033;GO:0010498;GO:0010604;GO:0010646;GO:0010648;GO:0010941;GO:0016192;GO:0017015;GO:…	adenyl nucleotide binding;adenyl ribonucleotide binding;ATP binding;ATPase activity;binding;calcium ion binding;catalytic activity;cation binding;chaperone binding;enzyme binding;glycoprotein binding;hydrolase activity;hydrolase activity, acting on acid anhydrides;hydrolase activity, acting on acid anhydrides, in phosphorus-containing anhydrides;ion binding;metal ion binding;misfolded protein bin…	GO:0000166;GO:0001948;GO:0003824;GO:0005488;GO:0005509;GO:0005515;GO:0005524;GO:0016462;GO:0016787;GO:0016817;GO:0016818;GO:0016887;GO:0017076;GO:0017111;GO:0019899;GO:0019904;GO:0030554;GO:0031625;GO:0032553;GO:0032555;GO:0032559;GO:0035639;GO:0043021;GO:0043022;GO:0043167;GO:0043169;GO:0046872;GO:0051082;GO:0051087;GO:0051787	adherens junction;anchoring junction;cell junction;cell part;cell surface;cell-substrate adherens junction;cell-substrate junction;cytoplasmic membrane-bounded vesicle;cytoplasmic part;cytoplasmic vesicle;endoplasmic reticulum;endoplasmic reticulum chaperone complex;endoplasmic reticulum lumen;endoplasmic reticulum membrane;endoplasmic reticulum part;endoplasmic reticulum-Golgi intermediate compa…	GO:0005634;GO:0005739;GO:0005783;GO:0005788;GO:0005789;GO:0005790;GO:0005793;GO:0005886;GO:0005912;GO:0005924;GO:0005925;GO:0009986;GO:0016020;GO:0016021;GO:0016023;GO:0030054;GO:0030055;GO:0030176;GO:0030496;GO:0031090;GO:0031224;GO:0031227;GO:0031300;GO:0031301;GO:0031410;GO:0031974;GO:0031982;GO:0031988;GO:0032991;GO:0034663;GO:0042470;GO:0043226;GO:0043227;GO:0043229;GO:0043230;GO:0043231;GO:…	Prion diseases;Protein export;Protein processing in endoplasmic reticulum	ko03060;ko04141;ko05020	ACACTGG,MIR-199A,MIR-199B;ACEVEDO_LIVER_CANCER_DN;ACEVEDO_NORMAL_TISSUE_ADJACENT_TO_LIVER_TUMOR_DN;ADDYA_ERYTHROID_DIFFERENTIATION_BY_HEMIN;BAELDE_DIABETIC_NEPHROPATHY_DN;BENPORATH_NANOG_TARGETS;BERENJENO_ROCK_SIGNALING_NOT_VIA_RHOA_DN;BHATI_G2M_ARREST_BY_2METHOXYESTRADIOL_UP;BLALOCK_ALZHEIMERS_DISEASE_DN;BLALOCK_ALZHEIMERS_DISEASE_INCIPIENT_DN;CAGCTG_V$AP4_Q5;CAMP_UP.V1_UP;CHEN_LUNG_CANCER_SURVI…	+	SSA/P_DH	31	31	30	47.9	47.9	47.9	72.332	0	323.31	261440000000	3587	0.00235168	0.670538	1.59167	UP	5.68233	P11021	P11021	78 kDa glucose-regulated protein	HSPA5	1139
34.4415	34.1103	34.4689	34.5173	34.7838	34.7192	34.5433	34.6233	34.069	34.8408	34.562	33.9807	34.1808				alcohol biosynthetic process;alcohol catabolic process;alcohol metabolic process;aldehyde biosynthetic process;biological regulation;biosynthetic process;carbohydrate biosynthetic process;carbohydrate catabolic process;carbohydrate metabolic process;catabolic process;cellular aldehyde metabolic process;cellular biosynthetic process;cellular carbohydrate biosynthetic process;cellular carbohydrate …	GO:0005975;GO:0005996;GO:0005997;GO:0005999;GO:0006006;GO:0006007;GO:0006066;GO:0006081;GO:0006091;GO:0006098;GO:0006112;GO:0006139;GO:0006732;GO:0006733;GO:0006739;GO:0006740;GO:0006753;GO:0006807;GO:0008152;GO:0009052;GO:0009056;GO:0009058;GO:0009117;GO:0009987;GO:0015980;GO:0016051;GO:0016052;GO:0019318;GO:0019320;GO:0019321;GO:0019322;GO:0019362;GO:0019637;GO:0019682;GO:0034637;GO:0034641;GO:…	binding;catalytic activity;cation binding;cofactor binding;identical protein binding;ion binding;metal ion binding;protein binding;protein dimerization activity;protein homodimerization activity;transferase activity;transferase activity, transferring aldehyde or ketonic groups;transketolase activity	GO:0003824;GO:0004802;GO:0005488;GO:0005515;GO:0016740;GO:0016744;GO:0042802;GO:0042803;GO:0043167;GO:0043169;GO:0046872;GO:0046983;GO:0048037	cell part;cytoplasmic part;cytosol;extracellular membrane-bounded organelle;extracellular organelle;extracellular region part;extracellular vesicular exosome;intracellular membrane-bounded organelle;intracellular organelle;intracellular organelle part;intracellular part;membrane-bounded organelle;membrane-bounded vesicle;microbody;nuclear part;nucleoplasm;nucleus;organelle;organelle part;peroxiso…	GO:0005634;GO:0005654;GO:0005777;GO:0005829;GO:0031982;GO:0031988;GO:0042579;GO:0043226;GO:0043227;GO:0043229;GO:0043230;GO:0043231;GO:0044421;GO:0044422;GO:0044424;GO:0044428;GO:0044444;GO:0044446;GO:0044464;GO:0065010;GO:0070062	Biosynthesis of ansamycins;Carbon fixation in photosynthetic organisms;Pentose phosphate pathway	ko00030;ko00710;ko01051	ACATTCC,MIR-1,MIR-206;BAE_BRCA1_TARGETS_DN;BROWNE_HCMV_INFECTION_18HR_DN;BROWNE_HCMV_INFECTION_24HR_DN;BURTON_ADIPOGENESIS_6;CHARAFE_BREAST_CANCER_LUMINAL_VS_BASAL_DN;chr3p14;DAIRKEE_CANCER_PRONE_RESPONSE_BPA_E2;DAIRKEE_TERT_TARGETS_UP;DEURIG_T_CELL_PROLYMPHOCYTIC_LEUKEMIA_UP;GARY_CD5_TARGETS_UP;GNF2_CASP1;GOLDRATH_NAIVE_VS_MEMORY_CD8_TCELL_UP;GOTZMANN_EPITHELIAL_TO_MESENCHYMAL_TRANSITION_DN;GRAD…	+	SSA/P_DH	25	25	25	62.9	62.9	62.9	67.877	0	323.31	110010000000	1416	0.00235642	0.591089	1.50638	UP	5.67974	P29401	P29401	Transketolase	TKT	1579
NaN	NaN	25.582	25.7373	NaN	NaN	NaN	NaN	25.2481	25.6496	25.6519	25.2995	25.307				catabolic process;cellular catabolic process;cellular lipid catabolic process;cellular lipid metabolic process;cellular metabolic process;cellular process;lipid catabolic process;lipid metabolic process;membrane lipid catabolic process;membrane lipid metabolic process;metabolic process;organophosphate metabolic process;phospholipid catabolic process;phospholipid metabolic process;primary metaboli…	GO:0006629;GO:0006643;GO:0006644;GO:0006665;GO:0006684;GO:0006685;GO:0008152;GO:0009056;GO:0009395;GO:0009987;GO:0016042;GO:0019637;GO:0030149;GO:0044237;GO:0044238;GO:0044242;GO:0044248;GO:0044255;GO:0046466	catalytic activity;hydrolase activity;hydrolase activity, acting on ester bonds;hydrolase activity, acting on glycosyl bonds;lipase activity;phospholipase activity;phosphoric diester hydrolase activity;phosphoric ester hydrolase activity;sphingomyelin phosphodiesterase activity	GO:0003824;GO:0004620;GO:0004767;GO:0008081;GO:0016298;GO:0016787;GO:0016788;GO:0016798;GO:0042578	extracellular membrane-bounded organelle;extracellular organelle;extracellular region part;extracellular space;extracellular vesicular exosome;membrane-bounded organelle;membrane-bounded vesicle;organelle;vesicle	GO:0005615;GO:0031982;GO:0031988;GO:0043226;GO:0043227;GO:0043230;GO:0044421;GO:0065010;GO:0070062			ACEVEDO_FGFR1_TARGETS_IN_PROSTATE_CANCER_MODEL_UP;BONOME_OVARIAN_CANCER_SURVIVAL_SUBOPTIMAL_DEBULKING;CERVERA_SDHB_TARGETS_1_UP;CHANDRAN_METASTASIS_DN;CHARAFE_BREAST_CANCER_LUMINAL_VS_MESENCHYMAL_UP;chr1p35;COLDREN_GEFITINIB_RESISTANCE_DN;COLINA_TARGETS_OF_4EBP1_AND_4EBP2;CREIGHTON_ENDOCRINE_THERAPY_RESISTANCE_4;CTIP_DN.V1_UP;DURCHDEWALD_SKIN_CARCINOGENESIS_UP;ESC_V6.5_UP_LATE.V1_DN;GOBERT_OLIGOD…	+	SSA/P_DH	3	3	3	9.9	9.9	9.9	50.813	0.00025208	18.145	287170000	46	0.00245072	0.330945	1.25784	UP	9.52959	Q92485	Q92485	Acid sphingomyelinase-like phosphodiesterase 3b	SMPDL3B	4083
31.8734	30.5301	31.7801	31.5568	31.9548	31.8533	32.1713	32.2102	30.9812	32.2348	31.9755	30.1534	30.762				anatomical structure development;autophagy;biological adhesion;biological regulation;catabolic process;cell adhesion;cell differentiation;cell junction assembly;cell junction organization;cell motility;cell projection assembly;cell projection organization;cell surface receptor linked signaling pathway;cell-matrix adhesion;cell-substrate adhesion;cell-substrate junction assembly;cellular catabolic…	GO:0006914;GO:0006928;GO:0006950;GO:0007044;GO:0007155;GO:0007160;GO:0007165;GO:0007166;GO:0007229;GO:0008152;GO:0008544;GO:0009056;GO:0009611;GO:0009888;GO:0009987;GO:0016043;GO:0022607;GO:0022610;GO:0030030;GO:0030031;GO:0030035;GO:0030154;GO:0030198;GO:0031581;GO:0031589;GO:0032502;GO:0034329;GO:0034330;GO:0035878;GO:0040011;GO:0043062;GO:0043588;GO:0044237;GO:0044248;GO:0046847;GO:0048333;GO:…	binding;G-protein-coupled receptor binding;protein binding;receptor activity;receptor binding	GO:0001664;GO:0004872;GO:0005102;GO:0005488;GO:0005515	basal plasma membrane;basement membrane;cell junction;cell leading edge;cell part;cell surface;cell-substrate junction;extracellular matrix part;extracellular membrane-bounded organelle;extracellular organelle;extracellular region part;extracellular vesicular exosome;hemidesmosome;integrin complex;macromolecular complex;membrane;membrane part;membrane-bounded organelle;membrane-bounded vesicle;or…	GO:0005604;GO:0005886;GO:0008305;GO:0009925;GO:0009986;GO:0016020;GO:0030054;GO:0030055;GO:0030056;GO:0031252;GO:0031982;GO:0031988;GO:0032991;GO:0043226;GO:0043227;GO:0043230;GO:0043234;GO:0043235;GO:0044420;GO:0044421;GO:0044425;GO:0044459;GO:0044464;GO:0065010;GO:0070062	Arrhythmogenic right ventricular cardiomyopathy (ARVC);Dilated cardiomyopathy;ECM-receptor interaction;Focal adhesion;Hypertrophic cardiomyopathy (HCM);Regulation of actin cytoskeleton	ko04510;ko04512;ko04810;ko05410;ko05412;ko05414	AACTTT_UNKNOWN;ATM_DN.V1_DN;BEGUM_TARGETS_OF_PAX3_FOXO1_FUSION_DN;BLALOCK_ALZHEIMERS_DISEASE_UP;BONOME_OVARIAN_CANCER_SURVIVAL_SUBOPTIMAL_DEBULKING;BRUINS_UVC_RESPONSE_LATE;CAGGTG_V$E12_Q6;CATRRAGC_UNKNOWN;CHIARADONNA_NEOPLASTIC_TRANSFORMATION_CDC25_DN;chr17q25;CROMER_METASTASIS_DN;DARWICHE_PAPILLOMA_RISK_HIGH_VS_LOW_DN;ENK_UV_RESPONSE_EPIDERMIS_UP;ERB2_UP.V1_UP;FORTSCHEGGER_PHF8_TARGETS_DN;FOSTE…	+	SSA/P_DH	48	48	48	37.8	37.8	37.8	202.16	0	323.31	14782000000	460	0.00247781	1.34942	2.5481	UP	5.61551	P16144	P16144	Integrin beta-4	ITGB4	1283
31.5497	30.8484	33.2342	32.9885	30.8862	32.6114	32.6288	32.1701	31.5464	33.0769	31.6343	31.7222	30.8919				biological adhesion;biological regulation;cell adhesion;cell-cell adhesion;cellular process;homotypic cell-cell adhesion;negative regulation of anoikis;negative regulation of apoptosis;negative regulation of biological process;negative regulation of cell death;negative regulation of cell differentiation;negative regulation of cellular process;negative regulation of developmental process;negative …	GO:0007155;GO:0009987;GO:0010830;GO:0010832;GO:0010941;GO:0016202;GO:0016337;GO:0022610;GO:0034109;GO:0042981;GO:0043066;GO:0043067;GO:0043069;GO:0045595;GO:0045596;GO:0048519;GO:0048523;GO:0048634;GO:0048641;GO:0048742;GO:0050789;GO:0050793;GO:0050794;GO:0051093;GO:0051147;GO:0051148;GO:0051153;GO:0051154;GO:0051239;GO:0060284;GO:0060548;GO:0065007;GO:2000026;GO:2000209;GO:2000811;GO:2001014;GO:…	binding;GPI anchor binding;identical protein binding;lipid binding;phosphatidylinositol binding;phospholipid binding;protein binding;protein dimerization activity;protein homodimerization activity	GO:0005488;GO:0005515;GO:0005543;GO:0008289;GO:0034235;GO:0035091;GO:0042802;GO:0042803;GO:0046983	anchored to membrane;basolateral plasma membrane;cell part;extracellular membrane-bounded organelle;extracellular organelle;extracellular region part;extracellular vesicular exosome;integral to external side of plasma membrane;integral to membrane;integral to plasma membrane;intrinsic to external side of plasma membrane;intrinsic to membrane;intrinsic to plasma membrane;membrane part;membrane-bou…	GO:0005887;GO:0016021;GO:0016323;GO:0031224;GO:0031225;GO:0031226;GO:0031233;GO:0031982;GO:0031988;GO:0043226;GO:0043227;GO:0043230;GO:0044421;GO:0044425;GO:0044459;GO:0044464;GO:0065010;GO:0070062;GO:0071575			BENPORATH_MYC_TARGETS_WITH_EBOX;BOSCO_EPITHELIAL_DIFFERENTIATION_MODULE;CACGTG_V$MYC_Q2;chr19q13;CREIGHTON_ENDOCRINE_THERAPY_RESISTANCE_3;CREIGHTON_ENDOCRINE_THERAPY_RESISTANCE_5;CROMER_TUMORIGENESIS_DN;DANG_BOUND_BY_MYC;DODD_NASOPHARYNGEAL_CARCINOMA_UP;ERB2_UP.V1_UP;FERNANDEZ_BOUND_BY_MYC;GOZGIT_ESR1_TARGETS_DN;GSE12845_NAIVE_VS_PRE_GC_TONSIL_BCELL_UP;GSE13411_PLASMA_CELL_VS_MEMORY_BCELL_UP;GSE1…	+	SSA/P_DH	7	7	5	15.8	15.8	12.5	76.794	0	235.46	19737000000	161	0.00250618	1.72194	3.2988	UP	5.60103	P06731	P06731	Carcinoembryonic antigen-related cell adhesion molecule 5	CEACAM5	981
30.2516	29.7816	30.5879	30.4101	29.6907	30.3614	30.0729	30.0099	29.5103	30.5565	30.1866	29.8891	29.9452				cellular metabolic process;cellular nitrogen compound metabolic process;cellular process;metabolic process;methylation;nitrogen compound metabolic process;nucleobase-containing compound metabolic process;one-carbon metabolic process;primary metabolic process;small molecule metabolic process;xenobiotic metabolic process	GO:0006139;GO:0006730;GO:0006805;GO:0006807;GO:0008152;GO:0009987;GO:0032259;GO:0034641;GO:0044237;GO:0044238;GO:0044281	catalytic activity;methyltransferase activity;S-adenosylmethionine-dependent methyltransferase activity;S-methyltransferase activity;thiopurine S-methyltransferase activity;transferase activity;transferase activity, transferring one-carbon groups	GO:0003824;GO:0008119;GO:0008168;GO:0008172;GO:0008757;GO:0016740;GO:0016741	cell part;cytoplasmic part;cytosol;extracellular membrane-bounded organelle;extracellular organelle;extracellular region part;extracellular vesicular exosome;intracellular part;membrane-bounded organelle;membrane-bounded vesicle;organelle;vesicle	GO:0005829;GO:0031982;GO:0031988;GO:0043226;GO:0043227;GO:0043230;GO:0044421;GO:0044424;GO:0044444;GO:0044464;GO:0065010;GO:0070062	Drug metabolism - other enzymes	ko00983	BLALOCK_ALZHEIMERS_DISEASE_UP;BRUINS_UVC_RESPONSE_LATE;CAGCTG_V$AP4_Q5;CCTNTMAGA_UNKNOWN;CHEMNITZ_RESPONSE_TO_PROSTAGLANDIN_E2_DN;chr6p22;FEVR_CTNNB1_TARGETS_DN;FULCHER_INFLAMMATORY_RESPONSE_LECTIN_VS_LPS_UP;GCANCTGNY_V$MYOD_Q6;GSE13306_RA_VS_UNTREATED_TREG_DN;GSE13306_TREG_RA_VS_TCONV_RA_DN;GSE14000_4H_VS_16H_LPS_DC_TRANSLATED_RNA_UP;GSE14000_4H_VS_16H_LPS_DC_UP;GSE1460_DP_THYMOCYTE_VS_THYMIC_ST…	+	SSA/P_DH	10	10	10	44.9	44.9	44.9	28.18	0	125.44	5836900000	167	0.00251636	0.720387	1.64762	UP	5.59588	P51580	P51580	Thiopurine S-methyltransferase	TPMT	2036
30.8974	30.5877	31.8099	30.8799	30.8089	31.2336	30.9067	30.9367	30.7367	31.3723	30.6113	30.4902	30.4621				actin cytoskeleton organization;actin filament-based process;biological regulation;cellular component organization;cellular component organization at cellular level;cellular component organization or biogenesis;cellular component organization or biogenesis at cellular level;cellular process;cytoskeleton organization;organelle organization;regulation of anatomical structure morphogenesis;regulatio…	GO:0006996;GO:0007010;GO:0009987;GO:0010821;GO:0016043;GO:0022603;GO:0030029;GO:0030036;GO:0032535;GO:0033043;GO:0050789;GO:0050793;GO:0050794;GO:0051128;GO:0065007;GO:0065008;GO:0071840;GO:0071841;GO:0071842;GO:0090066;GO:0090140			cell part;cytoplasm;cytoplasmic part;endoplasmic reticulum;intracellular membrane-bounded organelle;intracellular organelle;intracellular part;membrane-bounded organelle;nucleus;organelle;perinuclear region of cytoplasm	GO:0005634;GO:0005737;GO:0005783;GO:0043226;GO:0043227;GO:0043229;GO:0043231;GO:0044424;GO:0044444;GO:0044464;GO:0048471			BENPORATH_NANOG_TARGETS;BENPORATH_OCT4_TARGETS;BRUINS_UVC_RESPONSE_VIA_TP53_GROUP_B;CAGCTG_V$AP4_Q5;chr14q32;CUI_TCF21_TARGETS_2_DN;DELACROIX_RARG_BOUND_MEF;DEURIG_T_CELL_PROLYMPHOCYTIC_LEUKEMIA_UP;DURAND_STROMA_MAX_UP;FERREIRA_EWINGS_SARCOMA_UNSTABLE_VS_STABLE_UP;FORTSCHEGGER_PHF8_TARGETS_DN;GARCIA_TARGETS_OF_FLI1_AND_DAX1_DN;GAZDA_DIAMOND_BLACKFAN_ANEMIA_ERYTHROID_DN;GSE12845_NAIVE_VS_PRE_GC_TO…	+	SSA/P_DH	33	33	33	43.2	43.2	43.2	135.62	0	323.31	9456300000	498	0.00261645	0.902784	1.86967	UP	5.54652	Q27J81	Q27J81	Inverted formin-2	INF2	3101
32.6583	31.7325	32.3373	32.0062	32.1728	32.133	32.0829	32.5568	31.6064	32.3547	32.4343	31.6699	31.9129				anatomical structure morphogenesis;B cell activation;B cell differentiation;cell activation;cell differentiation;cellular developmental process;cellular process;developmental process;establishment of localization;immune system process;leukocyte activation;leukocyte differentiation;lymphocyte activation;lymphocyte differentiation;secretion;transport	GO:0001775;GO:0002376;GO:0002521;GO:0006810;GO:0009653;GO:0009987;GO:0030098;GO:0030154;GO:0030183;GO:0032502;GO:0042113;GO:0045321;GO:0046649;GO:0046903;GO:0048869;GO:0051234	binding;calcium ion binding;cation binding;identical protein binding;ion binding;metal ion binding;protein binding;protein dimerization activity;protein heterodimerization activity;protein homodimerization activity	GO:0005488;GO:0005509;GO:0005515;GO:0042802;GO:0042803;GO:0043167;GO:0043169;GO:0046872;GO:0046982;GO:0046983	cell part;cytoplasm;cytoplasmic part;endoplasmic reticulum;intracellular membrane-bounded organelle;intracellular organelle;intracellular part;membrane-bounded organelle;organelle;perinuclear region of cytoplasm	GO:0005737;GO:0005783;GO:0043226;GO:0043227;GO:0043229;GO:0043231;GO:0044424;GO:0044444;GO:0044464;GO:0048471			ANATOMICAL_STRUCTURE_DEVELOPMENT;ANATOMICAL_STRUCTURE_MORPHOGENESIS;ATF2_S_UP.V1_DN;ATF2_UP.V1_DN;ATGCTGC,MIR-103,MIR-107;ATGTTAA,MIR-302C;B_CELL_ACTIVATION;B_CELL_DIFFERENTIATION;BASAKI_YBX1_TARGETS_DN;BLALOCK_ALZHEIMERS_DISEASE_INCIPIENT_UP;BLALOCK_ALZHEIMERS_DISEASE_UP;BOQUEST_STEM_CELL_DN;BOYAULT_LIVER_CANCER_SUBCLASS_G3_UP;BRUINS_UVC_RESPONSE_VIA_TP53_GROUP_B;CACTGCC,MIR-34A,MIR-34C,MIR-449;…	+	SSA/P_DH	9	9	9	60.3	60.3	60.3	24.327	0	323.31	20850000000	660	0.00262266	0.544614	1.45863	UP	5.54353	P55327	P55327	Tumor protein D52	TPD52	2165
32.1315	31.9688	32.9229	31.9744	32.0111	32.6147	31.9151	31.6901	31.5969	32.5498	31.7521	31.3641	31.8159				acute inflammatory response;acute-phase response;aging;amide biosynthetic process;amine biosynthetic process;amine metabolic process;anatomical structure development;arginine biosynthetic process;arginine metabolic process;argininosuccinate metabolic process;aspartate family amino acid metabolic process;aspartate metabolic process;biological regulation;biosynthetic process;carboxylic acid biosynt…	GO:0000050;GO:0000052;GO:0000053;GO:0001101;GO:0001822;GO:0001889;GO:0002237;GO:0002526;GO:0006082;GO:0006520;GO:0006525;GO:0006526;GO:0006531;GO:0006575;GO:0006807;GO:0006950;GO:0006952;GO:0006953;GO:0006954;GO:0007494;GO:0007517;GO:0007568;GO:0007584;GO:0008152;GO:0008652;GO:0009058;GO:0009064;GO:0009066;GO:0009084;GO:0009308;GO:0009309;GO:0009605;GO:0009607;GO:0009611;GO:0009636;GO:0009719;GO:…	adenyl nucleotide binding;adenyl ribonucleotide binding;amine binding;amino acid binding;argininosuccinate synthase activity;ATP binding;binding;carboxylic acid binding;catalytic activity;identical protein binding;ligase activity;ligase activity, forming carbon-nitrogen bonds;nucleotide binding;protein binding;purine nucleotide binding;purine ribonucleoside triphosphate binding;purine ribonucleot…	GO:0000166;GO:0003824;GO:0004055;GO:0005488;GO:0005515;GO:0005524;GO:0015643;GO:0016597;GO:0016874;GO:0016879;GO:0017076;GO:0030554;GO:0031406;GO:0032553;GO:0032555;GO:0032559;GO:0035639;GO:0042802;GO:0043176	cell body fiber;cell part;cell projection;cytoplasm;cytoplasmic part;cytosol;endoplasmic reticulum;extracellular membrane-bounded organelle;extracellular organelle;extracellular region part;extracellular vesicular exosome;intracellular membrane-bounded organelle;intracellular organelle;intracellular organelle part;intracellular part;lysosome;lytic vacuole;membrane;membrane-bounded organelle;membr…	GO:0000323;GO:0005634;GO:0005737;GO:0005741;GO:0005764;GO:0005773;GO:0005783;GO:0005829;GO:0016020;GO:0019867;GO:0031090;GO:0031966;GO:0031968;GO:0031982;GO:0031988;GO:0042995;GO:0043005;GO:0043204;GO:0043226;GO:0043227;GO:0043229;GO:0043230;GO:0043231;GO:0044421;GO:0044422;GO:0044424;GO:0044429;GO:0044444;GO:0044446;GO:0044464;GO:0065010;GO:0070062;GO:0070852	Alanine, aspartate and glutamate metabolism;Arginine and proline metabolism	ko00250;ko00330	AIYAR_COBRA1_TARGETS_UP;AKT_UP.V1_DN;AKT_UP_MTOR_DN.V1_DN;BAELDE_DIABETIC_NEPHROPATHY_UP;BASAKI_YBX1_TARGETS_DN;BURTON_ADIPOGENESIS_PEAK_AT_16HR;BUYTAERT_PHOTODYNAMIC_THERAPY_STRESS_UP;CACGTG_V$MYC_Q2;CAGCTG_V$AP4_Q5;CAGGTG_V$E12_Q6;CAIRO_HEPATOBLASTOMA_DN;CHICAS_RB1_TARGETS_CONFLUENT;chr9q34;CHYLA_CBFA2T3_TARGETS_UP;COLLER_MYC_TARGETS_UP;CREIGHTON_ENDOCRINE_THERAPY_RESISTANCE_4;CSR_LATE_UP.V1_DN…	+	SSA/P_DH	16	16	16	51.2	51.2	51.2	46.53	0	261.85	25441000000	409	0.00269901	1.00939	2.01306	UP	5.50744	P00966	P00966	Argininosuccinate synthase	ASS1	803
35.0508	34.2714	34.7728	34.8805	35.1152	35.0006	35.255	35.1857	34.0844	35.2745	34.7707	34.0961	34.3735				antigen processing and presentation;antigen processing and presentation of exogenous antigen;antigen processing and presentation of exogenous peptide antigen;antigen processing and presentation of exogenous peptide antigen via MHC class II;antigen processing and presentation of peptide antigen;antigen processing and presentation of peptide antigen via MHC class II;antigen processing and presentat…	GO:0000041;GO:0000280;GO:0001649;GO:0002376;GO:0002478;GO:0002495;GO:0002504;GO:0006810;GO:0006811;GO:0006812;GO:0006826;GO:0006886;GO:0006892;GO:0006897;GO:0006898;GO:0006996;GO:0007067;GO:0008152;GO:0009987;GO:0010324;GO:0015031;GO:0015682;GO:0016043;GO:0016044;GO:0016192;GO:0019882;GO:0019884;GO:0019886;GO:0022402;GO:0022403;GO:0030001;GO:0030154;GO:0031623;GO:0032502;GO:0033572;GO:0043112;GO:…	binding;clathrin binding;clathrin light chain binding;double-stranded RNA binding;enzyme binding;kinase binding;nucleic acid binding;protein binding;protein kinase binding;RNA binding;structural molecule activity	GO:0003676;GO:0003723;GO:0003725;GO:0005198;GO:0005488;GO:0005515;GO:0019899;GO:0019900;GO:0019901;GO:0030276;GO:0032051	adherens junction;anchoring junction;cell junction;cell part;cell-substrate adherens junction;cell-substrate junction;clathrin coat;clathrin coat of coated pit;clathrin coat of trans-Golgi network vesicle;clathrin coated vesicle membrane;clathrin complex;clathrin vesicle coat;clathrin-coated endocytic vesicle membrane;clathrin-coated vesicle;coated vesicle;coated vesicle membrane;cytoplasm;cytopl…	GO:0000139;GO:0005737;GO:0005819;GO:0005829;GO:0005886;GO:0005912;GO:0005924;GO:0005925;GO:0012506;GO:0016020;GO:0016023;GO:0030054;GO:0030055;GO:0030117;GO:0030118;GO:0030120;GO:0030125;GO:0030130;GO:0030132;GO:0030135;GO:0030136;GO:0030659;GO:0030662;GO:0030665;GO:0030666;GO:0030669;GO:0031090;GO:0031410;GO:0031982;GO:0031988;GO:0032588;GO:0032991;GO:0042470;GO:0043226;GO:0043227;GO:0043228;GO:…	Bacterial invasion of epithelial cells;Endocrine and other factor-regulated calcium reabsorption;Endocytosis;Huntington's disease;Lysosome	ko04142;ko04144;ko04961;ko05016;ko05100	AAAGACA,MIR-511;AAAYRNCTG_UNKNOWN;ACAACTT,MIR-382;ACATTCC,MIR-1,MIR-206;AGCYRWTTC_UNKNOWN;ATCMNTCCGY_UNKNOWN;ATGAAGG,MIR-205;ATGGYGGA_UNKNOWN;BLALOCK_ALZHEIMERS_DISEASE_DN;BRUINS_UVC_RESPONSE_VIA_TP53_GROUP_A;CACGTG_V$MYC_Q2;CGGAARNGGCNG_UNKNOWN;CREIGHTON_ENDOCRINE_THERAPY_RESISTANCE_5;CTATGCA,MIR-153;CTTTGA_V$LEF1_Q2;EIF4E_DN;ENK_UV_RESPONSE_KERATINOCYTE_DN;FLECHNER_PBL_KIDNEY_TRANSPLANT_OK_VS_D…	+	SSA/P_DH	82	82	82	66.8	66.8	66.8	191.61	0	323.31	118580000000	2150	0.00270391	0.809611	1.75274	UP	5.50517	Q00610;P53675	Q00610	Clathrin heavy chain 1	CLTC	2455
27.9407	28.0909	29.182	27.4748	28.3892	29.0028	28.2454	28.3815	NaN	29.003	28.3639	NaN	27.8484				carbohydrate metabolic process;cellular carbohydrate metabolic process;cellular macromolecule metabolic process;cellular metabolic process;cellular process;cellular protein metabolic process;glycosylation;macromolecule glycosylation;macromolecule metabolic process;macromolecule modification;metabolic process;O-glycan processing;peptidyl-amino acid modification;peptidyl-serine modification;peptidy…	GO:0005975;GO:0006464;GO:0006486;GO:0006493;GO:0008152;GO:0009987;GO:0016266;GO:0018193;GO:0018209;GO:0018210;GO:0018242;GO:0018243;GO:0019538;GO:0043170;GO:0043412;GO:0043413;GO:0043687;GO:0044237;GO:0044238;GO:0044260;GO:0044262;GO:0044267;GO:0070085	acetylgalactosaminyltransferase activity;binding;calcium ion binding;carbohydrate binding;catalytic activity;cation binding;ion binding;manganese ion binding;metal ion binding;polypeptide N-acetylgalactosaminyltransferase activity;transferase activity;transferase activity, transferring glycosyl groups;transferase activity, transferring hexosyl groups;transition metal ion binding;UDP-glycosyltrans…	GO:0003824;GO:0004653;GO:0005488;GO:0005509;GO:0008194;GO:0008376;GO:0016740;GO:0016757;GO:0016758;GO:0030145;GO:0030246;GO:0043167;GO:0043169;GO:0046872;GO:0046914	cell part;cytoplasmic part;extracellular membrane-bounded organelle;extracellular organelle;extracellular region part;extracellular vesicular exosome;Golgi apparatus part;Golgi cisterna membrane;Golgi membrane;integral to membrane;intracellular organelle part;intracellular part;intrinsic to membrane;membrane;membrane part;membrane-bounded organelle;membrane-bounded vesicle;organelle;organelle mem…	GO:0000139;GO:0016020;GO:0016021;GO:0031090;GO:0031224;GO:0031982;GO:0031988;GO:0032580;GO:0043226;GO:0043227;GO:0043230;GO:0044421;GO:0044422;GO:0044424;GO:0044425;GO:0044431;GO:0044444;GO:0044446;GO:0044464;GO:0048471;GO:0065010;GO:0070062	Mucin type O-Glycan biosynthesis	ko00512	AAGCACA,MIR-218;ACCAAAG,MIR-9;ACETYLGALACTOSAMINYLTRANSFERASE_ACTIVITY;ACTGTAG,MIR-139;ACTGTGA,MIR-27A,MIR-27B;BASAKI_YBX1_TARGETS_DN;BHATI_G2M_ARREST_BY_2METHOXYESTRADIOL_UP;BROWNE_HCMV_INFECTION_8HR_UP;CELL_FRACTION;CERVERA_SDHB_TARGETS_2;CHEMNITZ_RESPONSE_TO_PROSTAGLANDIN_E2_DN;CHEN_METABOLIC_SYNDROM_NETWORK;chr2q24;COLDREN_GEFITINIB_RESISTANCE_DN;CREIGHTON_ENDOCRINE_THERAPY_RESISTANCE_3;CREIG…	+	SSA/P_DH	11	11	11	22.3	22.3	22.3	72.609	0	35.679	1669700000	57	0.00271529	1.0929	2.13302	UP	9.20088	Q14435	Q14435	Polypeptide N-acetylgalactosaminyltransferase 3	GALNT3	2852
26.8016	26.8078	27.5438	27.2808	26.0054	27.4182	27.4045	27.5073	26.7486	27.5615	27.2313	27.1062	27.016				actin cytoskeleton organization;actin filament organization;actin filament-based process;activation of immune response;antigen receptor-mediated signaling pathway;B cell receptor signaling pathway;biological adhesion;biological regulation;blood coagulation;cell activation;cell adhesion;cell chemotaxis;cell division;cell migration;cell motility;cell proliferation;cell surface receptor linked signa…	GO:0001558;GO:0001775;GO:0002253;GO:0002376;GO:0002429;GO:0002682;GO:0002684;GO:0002757;GO:0002764;GO:0002768;GO:0006928;GO:0006935;GO:0006996;GO:0007010;GO:0007015;GO:0007155;GO:0007165;GO:0007166;GO:0007167;GO:0007169;GO:0007173;GO:0007186;GO:0007229;GO:0007596;GO:0007599;GO:0008283;GO:0008286;GO:0009605;GO:0009719;GO:0009725;GO:0009987;GO:0010033;GO:0010594;GO:0010595;GO:0010941;GO:0016043;GO:…	binding;enzyme binding;kinase binding;molecular transducer activity;protein binding;protein kinase binding;signal transducer activity	GO:0004871;GO:0005488;GO:0005515;GO:0019899;GO:0019900;GO:0019901;GO:0060089	actin cytoskeleton;adherens junction;anchoring junction;cell junction;cell part;cell projection;cell-substrate adherens junction;cell-substrate junction;cytoplasm;cytoplasmic part;cytoskeleton;cytosol;focal adhesion;intracellular non-membrane-bounded organelle;intracellular organelle;intracellular organelle part;intracellular part;lamellipodium;membrane;non-membrane-bounded organelle;nuclear part…	GO:0001726;GO:0005730;GO:0005737;GO:0005829;GO:0005856;GO:0005886;GO:0005912;GO:0005924;GO:0005925;GO:0015629;GO:0016020;GO:0030027;GO:0030054;GO:0030055;GO:0042995;GO:0043226;GO:0043228;GO:0043229;GO:0043232;GO:0044422;GO:0044424;GO:0044428;GO:0044444;GO:0044446;GO:0044464;GO:0070161	Bacterial invasion of epithelial cells;Chemokine signaling pathway;Focal adhesion;Leukocyte transendothelial migration;Regulation of actin cytoskeleton	ko04062;ko04510;ko04670;ko04810;ko05100	ACEVEDO_METHYLATED_IN_LIVER_CANCER_DN;ACTIN_CYTOSKELETON_ORGANIZATION_AND_BIOGENESIS;ACTIN_FILAMENT_BASED_PROCESS;ACTIN_FILAMENT_ORGANIZATION;ACTIVATION_OF_IMMUNE_RESPONSE;ADHERENS_JUNCTION;APOPTOSIS_GO;BASOLATERAL_PLASMA_MEMBRANE;BIOCARTA_CELL2CELL_PATHWAY;BIOCARTA_CXCR4_PATHWAY;BIOCARTA_INTEGRIN_PATHWAY;BIOCARTA_PTEN_PATHWAY;BIOCARTA_PYK2_PATHWAY;BURTON_ADIPOGENESIS_9;CELL_DEVELOPMENT;CELL_FRAC…	+	SSA/P_DH	8	8	8	13.6	13.6	13.6	93.371	0	50.838	579360000	63	0.00271649	0.588194	1.50336	UP	5.49935	P56945	P56945	Breast cancer anti-estrogen resistance protein 1	BCAR1	2188
29.5914	29.4217	29.6513	29.4757	29.1781	29.7424	30.1473	29.8258	29.137	29.7094	29.5963	29.3344	29.2281						structural constituent of cytoskeleton;structural molecule activity	GO:0005198;GO:0005200	cell part;cytoplasm;cytoskeleton;intracellular non-membrane-bounded organelle;intracellular organelle;intracellular part;non-membrane-bounded organelle;organelle	GO:0005737;GO:0005856;GO:0043226;GO:0043228;GO:0043229;GO:0043232;GO:0044424;GO:0044464	Pathways in cancer;Thyroid cancer	ko05200;ko05216	AACYNNNNTTCCS_UNKNOWN;AAGCACA,MIR-218;AATGTGA,MIR-23A,MIR-23B;ACACTCC,MIR-122A;ACCAAAG,MIR-9;ACTGAAA,MIR-30A-3P,MIR-30E-3P;AGGTGCA,MIR-500;BAELDE_DIABETIC_NEPHROPATHY_DN;BENPORATH_MYC_MAX_TARGETS;BLALOCK_ALZHEIMERS_DISEASE_DN;BRUINS_UVC_RESPONSE_EARLY_LATE;BYSTRYKH_HEMATOPOIESIS_STEM_CELL_AND_BRAIN_QTL_TRANS;BYSTRYKH_HEMATOPOIESIS_STEM_CELL_QTL_TRANS;CACGTG_V$MYC_Q2;CACTGTG,MIR-128A,MIR-128B;CAGC…	+	SSA/P_DH	13	13	13	29.1	29.1	29.1	53.29	0	323.31	4849500000	204	0.00274601	0.420749	1.33862	UP	5.48582	Q16204	Q16204	Coiled-coil domain-containing protein 6	CCDC6	3042
29.5889	25.0725	28.3224	29.1174	29.5313	28.586	29.8684	29.3551	NaN	28.8578	29.6525	NaN	25.8237				cell cycle phase;cell cycle process;cell proliferation;cellular process;meiosis	GO:0007126;GO:0008283;GO:0009987;GO:0022402;GO:0022403	adenyl nucleotide binding;adenyl ribonucleotide binding;ATP binding;binding;nucleotide binding;protein binding;protein C-terminus binding;purine nucleotide binding;purine ribonucleoside triphosphate binding;purine ribonucleotide binding;ribonucleotide binding	GO:0000166;GO:0005488;GO:0005515;GO:0005524;GO:0008022;GO:0017076;GO:0030554;GO:0032553;GO:0032555;GO:0032559;GO:0035639	cell part;chromosomal part;chromosome;chromosome, centromeric region;condensed chromosome;cytoplasm;intracellular membrane-bounded organelle;intracellular non-membrane-bounded organelle;intracellular organelle;intracellular organelle part;intracellular part;membrane;membrane-bounded organelle;non-membrane-bounded organelle;nuclear part;nucleolus;nucleus;organelle;organelle part	GO:0000775;GO:0000793;GO:0005634;GO:0005694;GO:0005730;GO:0005737;GO:0016020;GO:0043226;GO:0043227;GO:0043228;GO:0043229;GO:0043231;GO:0043232;GO:0044422;GO:0044424;GO:0044427;GO:0044428;GO:0044446;GO:0044464			AFFAR_YY1_TARGETS_DN;ALCALAY_AML_BY_NPM1_LOCALIZATION_DN;BAKKER_FOXO3_TARGETS_DN;BASAKI_YBX1_TARGETS_UP;BENPORATH_CYCLING_GENES;BERENJENO_TRANSFORMED_BY_RHOA_UP;BERTUCCI_MEDULLARY_VS_DUCTAL_BREAST_CANCER_UP;BLUM_RESPONSE_TO_SALIRASIB_DN;BOHN_PRIMARY_IMMUNODEFICIENCY_SYNDROM_UP;BORLAK_LIVER_CANCER_EGF_UP;BOSCO_TH1_CYTOTOXIC_MODULE;BOYAULT_LIVER_CANCER_SUBCLASS_G23_UP;BURTON_ADIPOGENESIS_12;BURTON_…	+	SSA/P_DH	27	27	27	12.1	12.1	12.1	358.69	0	100.73	2169800000	143	0.00277242	3.1406	8.81892	UP	9.13544	P46013	P46013	Antigen KI-67	MKI67	1856
33.5422	32.7982	33.7041	33.5152	33.9079	33.7058	33.8071	33.6468	32.5153	33.929	33.2006	32.6547	33.1832				actin cytoskeleton organization;actin filament-based movement;actin filament-based process;actomyosin structure organization;anatomical structure development;anatomical structure morphogenesis;axon guidance;behavior;biological regulation;cell part morphogenesis;cell surface receptor linked signaling pathway;cellular chemical homeostasis;cellular component morphogenesis;cellular component movement…	GO:0001508;GO:0003008;GO:0003009;GO:0003012;GO:0006873;GO:0006928;GO:0006935;GO:0006936;GO:0006941;GO:0006996;GO:0007005;GO:0007010;GO:0007165;GO:0007166;GO:0007167;GO:0007169;GO:0007264;GO:0007411;GO:0007519;GO:0007600;GO:0007605;GO:0007610;GO:0008152;GO:0008360;GO:0009605;GO:0009653;GO:0009888;GO:0009987;GO:0014706;GO:0016043;GO:0019228;GO:0019725;GO:0022603;GO:0022604;GO:0030029;GO:0030036;GO:…	actin-dependent ATPase activity;adenyl nucleotide binding;adenyl ribonucleotide binding;ATP binding;ATPase activity;ATPase activity, coupled;binding;catalytic activity;hydrolase activity;hydrolase activity, acting on acid anhydrides;hydrolase activity, acting on acid anhydrides, in phosphorus-containing anhydrides;microfilament motor activity;motor activity;nucleoside-triphosphatase activity;nucl…	GO:0000146;GO:0000166;GO:0003774;GO:0003824;GO:0005488;GO:0005524;GO:0016462;GO:0016787;GO:0016817;GO:0016818;GO:0016887;GO:0017076;GO:0017111;GO:0030554;GO:0030898;GO:0032553;GO:0032555;GO:0032559;GO:0035639;GO:0042623	actin filament bundle;actomyosin;axon;cell part;cell projection;cell projection part;cytoplasmic part;cytoskeletal part;cytosol;extracellular membrane-bounded organelle;extracellular organelle;extracellular region part;extracellular vesicular exosome;growth cone;intracellular organelle part;intracellular part;macromolecular complex;membrane;membrane-bounded organelle;membrane-bounded vesicle;myos…	GO:0001725;GO:0005829;GO:0016020;GO:0016459;GO:0016460;GO:0030424;GO:0030426;GO:0030427;GO:0031982;GO:0031988;GO:0032432;GO:0032991;GO:0042641;GO:0042995;GO:0043005;GO:0043226;GO:0043227;GO:0043230;GO:0043234;GO:0044421;GO:0044422;GO:0044424;GO:0044430;GO:0044444;GO:0044446;GO:0044463;GO:0044464;GO:0065010;GO:0070062	Tight junction;Viral myocarditis	ko04530;ko05416	BONOME_OVARIAN_CANCER_SURVIVAL_SUBOPTIMAL_DEBULKING;CAGGTA_V$AREB6_01;CAGGTG_V$E12_Q6;CCAWYNNGAAR_UNKNOWN;CHARAFE_BREAST_CANCER_LUMINAL_VS_MESENCHYMAL_UP;chr19q13;COLDREN_GEFITINIB_RESISTANCE_DN;CTIP_DN.V1_DN;CTTTGT_V$LEF1_Q2;DODD_NASOPHARYNGEAL_CARCINOMA_UP;GATTGGY_V$NFY_Q6_01;GGGCGGR_V$SP1_Q6;GSE13485_CTRL_VS_DAY1_YF17D_VACCINE_PBMC_DN;GSE13485_DAY1_VS_DAY3_YF17D_VACCINE_PBMC_UP;GSE1448_CTRL_VS…	+	SSA/P_DH	88	79	78	50.4	46.6	46	227.87	0	323.31	75287000000	1544	0.00278286	0.991769	1.98862	UP	5.46917	Q7Z406	Q7Z406	Myosin-14	MYH14	3554
35.599	35.4137	36.4012	35.9879	35.9017	35.948	35.8091	35.915	35.3963	36.1774	35.7564	35.1398	35.5349				anatomical structure formation involved in morphogenesis;angiogenesis;biological regulation;body fluid secretion;cellular component assembly;cellular component assembly at cellular level;cellular component organization;cellular component organization at cellular level;cellular component organization or biogenesis;cellular component organization or biogenesis at cellular level;cellular membrane or…	GO:0001525;GO:0001765;GO:0001932;GO:0001934;GO:0002090;GO:0002091;GO:0006461;GO:0006605;GO:0006810;GO:0006886;GO:0006900;GO:0006996;GO:0007589;GO:0008284;GO:0009892;GO:0009893;GO:0009894;GO:0009895;GO:0009966;GO:0009987;GO:0010469;GO:0010562;GO:0010604;GO:0010605;GO:0010638;GO:0015031;GO:0016043;GO:0016044;GO:0016050;GO:0019220;GO:0019222;GO:0022607;GO:0023051;GO:0030100;GO:0030193;GO:0030195;GO:…	binding;calcium ion binding;calcium-dependent phospholipid binding;calcium-dependent protein binding;cation binding;enzyme inhibitor activity;enzyme regulator activity;ion binding;lipase inhibitor activity;lipid binding;metal ion binding;phosphatidylinositol binding;phosphatidylinositol-4,5-bisphosphate binding;phospholipase A2 inhibitor activity;phospholipase inhibitor activity;phospholipid bind…	GO:0004857;GO:0004859;GO:0005488;GO:0005509;GO:0005515;GO:0005543;GO:0005544;GO:0005546;GO:0008289;GO:0019834;GO:0030234;GO:0035091;GO:0043167;GO:0043169;GO:0046872;GO:0048306;GO:0055102	basement membrane;basolateral plasma membrane;cell cortex;cell part;cell projection;cell surface;cytoplasmic membrane-bounded vesicle;cytoplasmic part;cytoplasmic vesicle;early endosome;endosomal part;endosome;endosome membrane;extracellular matrix part;extracellular membrane-bounded organelle;extracellular organelle;extracellular region part;extracellular space;extracellular vesicular exosome;ex…	GO:0001726;GO:0005604;GO:0005615;GO:0005634;GO:0005765;GO:0005768;GO:0005769;GO:0005774;GO:0005811;GO:0005886;GO:0005938;GO:0009986;GO:0010008;GO:0016020;GO:0016023;GO:0016323;GO:0019897;GO:0019898;GO:0030496;GO:0031090;GO:0031410;GO:0031902;GO:0031982;GO:0031988;GO:0035749;GO:0042383;GO:0042470;GO:0042995;GO:0043220;GO:0043226;GO:0043227;GO:0043229;GO:0043230;GO:0043231;GO:0044352;GO:0044354;GO:…			AACATTC,MIR-409-3P;ACATTCC,MIR-1,MIR-206;AMUNDSON_POOR_SURVIVAL_AFTER_GAMMA_RADIATION_2G;ANATOMICAL_STRUCTURE_DEVELOPMENT;BARRIER_COLON_CANCER_RECURRENCE_UP;BLALOCK_ALZHEIMERS_DISEASE_UP;BORCZUK_MALIGNANT_MESOTHELIOMA_UP;BORLAK_LIVER_CANCER_EGF_UP;BOYLAN_MULTIPLE_MYELOMA_C_D_DN;BROWNE_HCMV_INFECTION_14HR_DN;BROWNE_HCMV_INFECTION_20HR_DN;BROWNE_HCMV_INFECTION_2HR_DN;BRUNO_HEMATOPOIESIS;CELL_FRACTI…	+	SSA/P_DH	25	25	25	71.4	71.4	71.4	38.604	0	323.31	375880000000	2527	0.00278419	0.804382	1.7464	UP	5.46857	P07355;A6NMY6	P07355;A6NMY6	Annexin A2;Putative annexin A2-like protein	ANXA2;ANXA2P2	1002
32.4416	31.6152	32.2584	32.1184	32.1056	32.6122	32.0695	32.0614	31.8728	32.2478	32.2165	31.6422	31.7146				cellular component organization;cellular component organization at cellular level;cellular component organization or biogenesis;cellular component organization or biogenesis at cellular level;cellular process;COPI coating of Golgi vesicle;ER to Golgi vesicle-mediated transport;establishment of localization;establishment of localization in cell;establishment of protein localization;Golgi transport…	GO:0006810;GO:0006888;GO:0006890;GO:0006891;GO:0006901;GO:0006996;GO:0009987;GO:0015031;GO:0016043;GO:0016050;GO:0016192;GO:0045184;GO:0046907;GO:0048193;GO:0048200;GO:0048205;GO:0051234;GO:0051649;GO:0061024;GO:0071840;GO:0071841;GO:0071842	structural molecule activity	GO:0005198	cell part;COPI vesicle coat;cytoplasmic part;cytoplasmic vesicle part;cytosol;Golgi apparatus;Golgi apparatus part;intracellular membrane-bounded organelle;intracellular organelle;intracellular organelle part;intracellular part;macromolecular complex;membrane coat;membrane part;membrane-bounded organelle;nuclear part;nucleoplasm;organelle;organelle part;protein complex;vesicle coat	GO:0005654;GO:0005794;GO:0005829;GO:0030117;GO:0030120;GO:0030126;GO:0032991;GO:0043226;GO:0043227;GO:0043229;GO:0043231;GO:0043234;GO:0044422;GO:0044424;GO:0044425;GO:0044428;GO:0044431;GO:0044433;GO:0044444;GO:0044446;GO:0044464			ACEVEDO_LIVER_TUMOR_VS_NORMAL_ADJACENT_TISSUE_UP;BENPORATH_NANOG_TARGETS;CAMP_UP.V1_UP;CELLULAR_LOCALIZATION;CHAUHAN_RESPONSE_TO_METHOXYESTRADIOL_DN;chr19p13;COATED_MEMBRANE;COATED_VESICLE;COATED_VESICLE_MEMBRANE;CYTOPLASM;CYTOPLASMIC_MEMBRANE_BOUND_VESICLE;CYTOPLASMIC_PART;CYTOPLASMIC_VESICLE;CYTOPLASMIC_VESICLE_MEMBRANE;CYTOPLASMIC_VESICLE_PART;ENDOMEMBRANE_SYSTEM;ENK_UV_RESPONSE_KERATINOCYTE_U…	+	SSA/P_DH	12	12	12	61.7	61.7	61.7	34.482	0	323.31	15760000000	434	0.00281744	0.661606	1.58184	UP	5.45378	O14579	O14579	Coatomer subunit epsilon	COPE	170
31.3076	30.5516	31.5571	30.9528	31.0214	31.2164	31.4934	31.2128	30.4152	31.3433	31.0241	29.8131	30.129				cell death;cellular macromolecule metabolic process;cellular metabolic process;cellular nitrogen compound metabolic process;cellular process;cellular protein metabolic process;cellular response to stimulus;cellular response to stress;death;defense response;DNA metabolic process;DNA repair;establishment of localization;inflammatory response;macromolecule metabolic process;macromolecule modificatio…	GO:0006139;GO:0006259;GO:0006281;GO:0006464;GO:0006471;GO:0006807;GO:0006810;GO:0006950;GO:0006952;GO:0006954;GO:0006974;GO:0008152;GO:0008219;GO:0009611;GO:0009987;GO:0016265;GO:0019538;GO:0033554;GO:0034641;GO:0042221;GO:0042493;GO:0043170;GO:0043412;GO:0044237;GO:0044238;GO:0044260;GO:0044267;GO:0050896;GO:0051234;GO:0051716;GO:0090304	binding;catalytic activity;DNA binding;enzyme binding;NAD+ ADP-ribosyltransferase activity;nucleic acid binding;protein binding;transferase activity;transferase activity, transferring glycosyl groups;transferase activity, transferring pentosyl groups	GO:0003676;GO:0003677;GO:0003824;GO:0003950;GO:0005488;GO:0005515;GO:0016740;GO:0016757;GO:0016763;GO:0019899	cell part;cytoplasm;cytoskeletal part;extracellular membrane-bounded organelle;extracellular organelle;extracellular region part;extracellular vesicular exosome;intracellular membrane-bounded organelle;intracellular organelle;intracellular organelle part;intracellular part;macromolecular complex;membrane;membrane-bounded organelle;membrane-bounded vesicle;microtubule;nucleus;organelle;organelle p…	GO:0005634;GO:0005737;GO:0005874;GO:0005876;GO:0016020;GO:0030529;GO:0031982;GO:0031988;GO:0032991;GO:0043226;GO:0043227;GO:0043229;GO:0043230;GO:0043231;GO:0043234;GO:0044421;GO:0044422;GO:0044424;GO:0044430;GO:0044446;GO:0044464;GO:0065010;GO:0070062	Base excision repair	ko03410	ACEVEDO_LIVER_TUMOR_VS_NORMAL_ADJACENT_TISSUE_UP;AGUIRRE_PANCREATIC_CANCER_COPY_NUMBER_UP;AIYAR_COBRA1_TARGETS_UP;BIOPOLYMER_METABOLIC_PROCESS;BIOPOLYMER_MODIFICATION;BROWNE_HCMV_INFECTION_10HR_DN;BROWNE_HCMV_INFECTION_14HR_DN;BROWNE_HCMV_INFECTION_6HR_DN;CELL_DEVELOPMENT;CELLULAR_MACROMOLECULE_METABOLIC_PROCESS;CELLULAR_PROTEIN_METABOLIC_PROCESS;CHARAFE_BREAST_CANCER_LUMINAL_VS_BASAL_DN;CHEMNITZ…	+	SSA/P_DH	39	39	39	30.6	30.6	30.6	192.59	0	323.31	9947800000	387	0.00286949	1.14505	2.21153	UP	5.43102	Q9UKK3	Q9UKK3	Poly [ADP-ribose] polymerase 4	PARP4	5552
31.7384	31.5903	32.3082	31.6876	31.3478	32.0182	32.1776	31.9536	31.6941	32.0205	31.9165	31.6899	31.6055				acyl-CoA biosynthetic process;acyl-CoA metabolic process;acylglycerol biosynthetic process;acylglycerol metabolic process;biological regulation;biosynthetic process;carbohydrate metabolic process;carboxylic acid metabolic process;cellular biosynthetic process;cellular carbohydrate metabolic process;cellular ketone metabolic process;cellular lipid metabolic process;cellular metabolic process;cellu…	GO:0005975;GO:0006082;GO:0006091;GO:0006101;GO:0006112;GO:0006139;GO:0006629;GO:0006637;GO:0006638;GO:0006639;GO:0006641;GO:0006662;GO:0006732;GO:0006753;GO:0006807;GO:0008152;GO:0008610;GO:0009058;GO:0009108;GO:0009116;GO:0009117;GO:0009119;GO:0009893;GO:0009987;GO:0015936;GO:0015980;GO:0018904;GO:0019222;GO:0019432;GO:0019752;GO:0031323;GO:0031325;GO:0033865;GO:0034641;GO:0035336;GO:0035337;GO:…	acid-thiol ligase activity;adenyl nucleotide binding;adenyl ribonucleotide binding;ATP binding;ATP citrate synthase activity;binding;catalytic activity;cation binding;CoA-ligase activity;cofactor binding;ion binding;ligase activity;ligase activity, forming carbon-sulfur bonds;metal ion binding;nucleotide binding;purine nucleotide binding;purine ribonucleoside triphosphate binding;purine ribonucle…	GO:0000166;GO:0003824;GO:0003878;GO:0004774;GO:0004775;GO:0005488;GO:0005524;GO:0016405;GO:0016740;GO:0016746;GO:0016874;GO:0016877;GO:0016878;GO:0017076;GO:0030554;GO:0032553;GO:0032555;GO:0032559;GO:0035639;GO:0043167;GO:0043169;GO:0046872;GO:0046912;GO:0048037	cell part;citrate lyase complex;cytoplasm;cytoplasmic part;cytosol;extracellular membrane-bounded organelle;extracellular organelle;extracellular region part;extracellular vesicular exosome;intracellular membrane-bounded organelle;intracellular organelle;intracellular organelle part;intracellular part;macromolecular complex;membrane;membrane-bounded organelle;membrane-bounded vesicle;mitochondrio…	GO:0005654;GO:0005737;GO:0005739;GO:0005829;GO:0005886;GO:0009346;GO:0016020;GO:0031982;GO:0031988;GO:0032991;GO:0043226;GO:0043227;GO:0043229;GO:0043230;GO:0043231;GO:0043234;GO:0044421;GO:0044422;GO:0044424;GO:0044428;GO:0044444;GO:0044446;GO:0044464;GO:0065010;GO:0070062	Carbon fixation pathways in prokaryotes;Citrate cycle (TCA cycle)	ko00020;ko00720	ACEVEDO_LIVER_CANCER_UP;ACEVEDO_LIVER_TUMOR_VS_NORMAL_ADJACENT_TISSUE_UP;AGUIRRE_PANCREATIC_CANCER_COPY_NUMBER_UP;AKL_HTLV1_INFECTION_UP;BILD_SRC_ONCOGENIC_SIGNATURE;BLUM_RESPONSE_TO_SALIRASIB_DN;BOQUEST_STEM_CELL_CULTURED_VS_FRESH_UP;BOYAULT_LIVER_CANCER_SUBCLASS_G123_UP;CACGTG_V$MYC_Q2;CAGGTG_V$E12_Q6;CAIRO_HEPATOBLASTOMA_CLASSES_UP;CAIRO_HEPATOBLASTOMA_UP;CARBOHYDRATE_METABOLIC_PROCESS;CARBOXY…	+	SSA/P_DH	39	39	39	43.7	43.7	43.7	120.84	0	323.31	17555000000	545	0.00288975	0.470698	1.38578	UP	5.42229	P53396	P53396	ATP-citrate synthase	ACLY	2102
NaN	NaN	27.2991	27.4199	27.6136	27.2319	27.017	27.8885	26.2523	27.1553	27.8525	26.641	26.3191				amine metabolic process;amino acid activation;arginyl-tRNA aminoacylation;biosynthetic process;carboxylic acid metabolic process;cellular amine metabolic process;cellular amino acid metabolic process;cellular biosynthetic process;cellular component organization;cellular component organization at cellular level;cellular component organization or biogenesis;cellular component organization or biogen…	GO:0006082;GO:0006139;GO:0006399;GO:0006412;GO:0006418;GO:0006420;GO:0006520;GO:0006807;GO:0006996;GO:0007005;GO:0008152;GO:0009058;GO:0009059;GO:0009308;GO:0009987;GO:0010467;GO:0016043;GO:0016070;GO:0019538;GO:0019752;GO:0032543;GO:0034641;GO:0034645;GO:0034660;GO:0042180;GO:0043038;GO:0043039;GO:0043170;GO:0043436;GO:0044106;GO:0044237;GO:0044238;GO:0044249;GO:0044260;GO:0044267;GO:0044281;GO:…	adenyl nucleotide binding;adenyl ribonucleotide binding;aminoacyl-tRNA ligase activity;arginine-tRNA ligase activity;ATP binding;binding;catalytic activity;ligase activity;ligase activity, forming aminoacyl-tRNA and related compounds;ligase activity, forming carbon-oxygen bonds;nucleotide binding;purine nucleotide binding;purine ribonucleoside triphosphate binding;purine ribonucleotide binding;ri…	GO:0000166;GO:0003824;GO:0004812;GO:0004814;GO:0005488;GO:0005524;GO:0016874;GO:0016875;GO:0016876;GO:0017076;GO:0030554;GO:0032553;GO:0032555;GO:0032559;GO:0035639	cell part;cytoplasmic part;intracellular membrane-bounded organelle;intracellular organelle;intracellular organelle lumen;intracellular organelle part;intracellular part;membrane-bounded organelle;membrane-enclosed lumen;mitochondrial matrix;mitochondrial part;mitochondrion;organelle;organelle lumen;organelle part	GO:0005739;GO:0005759;GO:0031974;GO:0043226;GO:0043227;GO:0043229;GO:0043231;GO:0043233;GO:0044422;GO:0044424;GO:0044429;GO:0044444;GO:0044446;GO:0044464;GO:0070013	Aminoacyl-tRNA biosynthesis	ko00970	chr6q16;FOSTER_KDM1A_TARGETS_DN;GSE14769_UNSTIM_VS_240MIN_LPS_BMDM_UP;GSE17721_0.5H_VS_12H_POLYIC_BMDM_UP;GSE17721_0.5H_VS_8H_CPG_BMDM_UP;GSE17721_CTRL_VS_LPS_4H_BMDM_UP;GSE17721_CTRL_VS_PAM3CSK4_0.5H_BMDM_DN;GSE17721_CTRL_VS_POLYIC_24H_BMDM_UP;GSE17721_CTRL_VS_POLYIC_8H_BMDM_UP;GSE17721_LPS_VS_CPG_1H_BMDM_UP;GSE17721_PAM3CSK4_VS_CPG_1H_BMDM_UP;GSE17721_PAM3CSK4_VS_GADIQUIMOD_1H_BMDM_UP;GSE17721_…	+	SSA/P_DH	14	14	14	29.8	29.8	29.8	65.505	0	39.396	688400000	55	0.00289999	0.824633	1.77108	UP	6.49396	Q5T160	Q5T160	Probable arginine--tRNA ligase, mitochondrial	RARS2	3233
31.3981	30.9083	31.5964	31.4282	30.9858	31.3083	31.5293	31.5486	31.1072	31.5418	31.3442	30.8622	30.947				alcohol catabolic process;alcohol metabolic process;apoptotic mitochondrial changes;biological regulation;body fluid secretion;carbohydrate catabolic process;carbohydrate homeostasis;carbohydrate metabolic process;carbohydrate transport;catabolic process;cellular carbohydrate catabolic process;cellular carbohydrate metabolic process;cellular chemical homeostasis;cellular component organization;ce…	GO:0001678;GO:0005975;GO:0005996;GO:0006006;GO:0006007;GO:0006066;GO:0006091;GO:0006096;GO:0006810;GO:0006996;GO:0007005;GO:0007589;GO:0007595;GO:0008152;GO:0008637;GO:0008643;GO:0008645;GO:0009056;GO:0009987;GO:0010827;GO:0015749;GO:0015758;GO:0016043;GO:0016052;GO:0019318;GO:0019320;GO:0019725;GO:0022414;GO:0032501;GO:0032879;GO:0033500;GO:0042592;GO:0042593;GO:0044237;GO:0044238;GO:0044262;GO:…	adenyl nucleotide binding;adenyl ribonucleotide binding;ATP binding;binding;carbohydrate binding;carbohydrate kinase activity;catalytic activity;fructokinase activity;glucokinase activity;glucose binding;hexokinase activity;kinase activity;mannokinase activity;monosaccharide binding;nucleotide binding;phosphotransferase activity, alcohol group as acceptor;purine nucleotide binding;purine ribonucl…	GO:0000166;GO:0003824;GO:0004340;GO:0004396;GO:0005488;GO:0005524;GO:0005529;GO:0005536;GO:0008865;GO:0016301;GO:0016740;GO:0016772;GO:0016773;GO:0017076;GO:0019158;GO:0019200;GO:0030246;GO:0030554;GO:0032553;GO:0032555;GO:0032559;GO:0035639;GO:0048029	cell part;cytoplasmic part;cytosol;intracellular organelle part;intracellular part;membrane;mitochondrial membrane;mitochondrial outer membrane;mitochondrial part;organelle membrane;organelle outer membrane;organelle part;outer membrane	GO:0005741;GO:0005829;GO:0016020;GO:0019867;GO:0031090;GO:0031966;GO:0031968;GO:0044422;GO:0044424;GO:0044429;GO:0044444;GO:0044446;GO:0044464	Amino sugar and nucleotide sugar metabolism;Butirosin and neomycin biosynthesis;Carbohydrate digestion and absorption;Fructose and mannose metabolism;Galactose metabolism;Glycolysis / Gluconeogenesis;Insulin signaling pathway;Starch and sucrose metabolism;Streptomycin biosynthesis;Type II diabetes mellitus	ko00010;ko00051;ko00052;ko00500;ko00520;ko00521;ko00524;ko04910;ko04930;ko04973	ABBUD_LIF_SIGNALING_1_DN;ACEVEDO_FGFR1_TARGETS_IN_PROSTATE_CANCER_MODEL_UP;AMUNDSON_GENOTOXIC_SIGNATURE;ATACCTC,MIR-202;BASAKI_YBX1_TARGETS_DN;BERENJENO_TRANSFORMED_BY_RHOA_UP;BHAT_ESR1_TARGETS_NOT_VIA_AKT1_UP;BHAT_ESR1_TARGETS_VIA_AKT1_UP;BILD_HRAS_ONCOGENIC_SIGNATURE;BILD_MYC_ONCOGENIC_SIGNATURE;BRUNO_HEMATOPOIESIS;BURTON_ADIPOGENESIS_5;BURTON_ADIPOGENESIS_PEAK_AT_2HR;BUYTAERT_PHOTODYNAMIC_THER…	+	SSA/P_DH	30	26	26	39.3	35.1	35.1	102.38	0	323.31	14911000000	381	0.00290454	0.525974	1.43991	UP	5.41597	P52789	P52789	Hexokinase-2	HK2	2087
30.93	30.0131	30.5501	30.3096	30.6657	30.5457	30.8174	30.8842	29.8497	30.7135	30.6178	29.4031	29.678				anatomical structure homeostasis;biological regulation;biosynthetic process;catabolic process;cellular biosynthetic process;cellular catabolic process;cellular component organization;cellular component organization at cellular level;cellular component organization or biogenesis;cellular component organization or biogenesis at cellular level;cellular macromolecule biosynthetic process;cellular mac…	GO:0000288;GO:0000289;GO:0000723;GO:0000956;GO:0006139;GO:0006259;GO:0006260;GO:0006278;GO:0006396;GO:0006397;GO:0006401;GO:0006402;GO:0006807;GO:0006996;GO:0007004;GO:0008152;GO:0009056;GO:0009057;GO:0009058;GO:0009059;GO:0009987;GO:0010467;GO:0010833;GO:0016043;GO:0016070;GO:0016071;GO:0031123;GO:0031124;GO:0032200;GO:0034641;GO:0034645;GO:0042592;GO:0043170;GO:0044237;GO:0044238;GO:0044248;GO:…	ankyrin binding;binding;cytoskeletal protein binding;enzyme binding;protein binding	GO:0005488;GO:0005515;GO:0008092;GO:0019899;GO:0030506	CCR4-NOT complex;cell part;chromatin;chromosomal part;cytoplasm;cytoplasmic part;cytoskeleton;cytosol;heterochromatin;intracellular membrane-bounded organelle;intracellular non-membrane-bounded organelle;intracellular organelle;intracellular organelle part;intracellular part;macromolecular complex;membrane;membrane-bounded organelle;non-membrane-bounded organelle;nuclear chromatin;nuclear chromos…	GO:0000785;GO:0000790;GO:0000792;GO:0005634;GO:0005654;GO:0005667;GO:0005720;GO:0005724;GO:0005737;GO:0005829;GO:0005856;GO:0005886;GO:0016020;GO:0030014;GO:0031933;GO:0032991;GO:0043226;GO:0043227;GO:0043228;GO:0043229;GO:0043231;GO:0043232;GO:0043234;GO:0044422;GO:0044424;GO:0044427;GO:0044428;GO:0044444;GO:0044446;GO:0044451;GO:0044454;GO:0044464			CACTTTG,MIR-520G,MIR-520H;CAGCCTC,MIR-485-5P;CAGCTG_V$AP4_Q5;CCCNNGGGAR_V$OLF1_01;CHARAFE_BREAST_CANCER_LUMINAL_VS_MESENCHYMAL_UP;chr11q12;CTTTGTA,MIR-524;GCACTTT,MIR-17-5P,MIR-20A,MIR-106A,MIR-106B,MIR-20B,MIR-519D;GGCACAT,MIR-455;GGGAGGRR_V$MAZ_Q6;GGGCGGR_V$SP1_Q6;GGGNNTTTCC_V$NFKB_Q6_01;GGGTGGRR_V$PAX4_03;GSE11057_CD4_CENT_MEM_VS_PBMC_UP;GSE17721_0.5H_VS_4H_GARDIQUIMOD_BMDM_DN;GSE17721_LPS_VS_…	+	SSA/P_DH	51	51	51	48.6	48.6	48.6	181.79	0	323.31	7414800000	377	0.00297385	0.867147	1.82405	UP	5.38682	Q9C0C2	Q9C0C2	182 kDa tankyrase-1-binding protein	TNKS1BP1	4801
32.142	31.4248	32.2481	32.2303	31.797	31.8477	33.035	32.8013	31.4975	32.0118	32.5574	31.4772	31.5546				biological regulation;biosynthetic process;cellular biosynthetic process;cellular macromolecule biosynthetic process;cellular macromolecule metabolic process;cellular metabolic process;cellular process;cellular protein metabolic process;macromolecule biosynthetic process;macromolecule metabolic process;metabolic process;posttranscriptional regulation of gene expression;primary metabolic process;p…	GO:0006412;GO:0006417;GO:0008152;GO:0009058;GO:0009059;GO:0009889;GO:0009987;GO:0010468;GO:0010556;GO:0010608;GO:0019222;GO:0019538;GO:0031323;GO:0031326;GO:0032268;GO:0034645;GO:0043170;GO:0044237;GO:0044238;GO:0044249;GO:0044260;GO:0044267;GO:0050789;GO:0050794;GO:0051246;GO:0060255;GO:0065007;GO:0080090;GO:2000112	binding;nucleic acid binding;RNA binding;translation factor activity, nucleic acid binding	GO:0003676;GO:0003723;GO:0005488;GO:0008135	cell part;cytoplasm;cytoplasmic part;intracellular non-membrane-bounded organelle;intracellular organelle;intracellular part;macromolecular complex;membrane;non-membrane-bounded organelle;organelle;ribonucleoprotein complex;ribosome	GO:0005737;GO:0005840;GO:0016020;GO:0030529;GO:0032991;GO:0043226;GO:0043228;GO:0043229;GO:0043232;GO:0044424;GO:0044444;GO:0044464			ABRAMSON_INTERACT_WITH_AIRE;ACEVEDO_NORMAL_TISSUE_ADJACENT_TO_LIVER_TUMOR_UP;BOYLAN_MULTIPLE_MYELOMA_C_D_UP;CAIRO_HEPATOBLASTOMA_CLASSES_UP;CCACACA,MIR-147;chr12q24;DANG_REGULATED_BY_MYC_DN;FOURNIER_ACINAR_DEVELOPMENT_LATE_2;GSE10239_KLRG1INT_VS_KLRG1HIGH_EFF_CD8_TCELL_UP;GSE14308_TH1_VS_TH17_DN;GSE14308_TH2_VS_TH17_UP;GSE22886_NAIVE_BCELL_VS_BLOOD_PLASMA_CELL_DN;GSE22886_NAIVE_CD4_TCELL_VS_12H_A…	+	SSA/P_DH	92	92	92	45.3	45.3	45.3	292.75	0	323.31	18559000000	773	0.00305905	0.547324	1.46137	UP	5.35206	Q92616	Q92616	Translational activator GCN1	GCN1L1	4109
30.4129	29.8051	30.6965	30.2801	30.23	30.366	31.0236	30.5251	30.0597	30.4336	30.5377	29.7557	29.7135				biological regulation;biosynthetic process;cellular biosynthetic process;cellular macromolecule biosynthetic process;cellular macromolecule metabolic process;cellular metabolic process;cellular process;cellular protein metabolic process;gene expression;macromolecule biosynthetic process;macromolecule metabolic process;metabolic process;posttranscriptional regulation of gene expression;primary met…	GO:0006412;GO:0006413;GO:0006417;GO:0006446;GO:0008152;GO:0009058;GO:0009059;GO:0009889;GO:0009987;GO:0010467;GO:0010468;GO:0010556;GO:0010608;GO:0019222;GO:0019538;GO:0031323;GO:0031326;GO:0032268;GO:0034645;GO:0043170;GO:0044237;GO:0044238;GO:0044249;GO:0044260;GO:0044267;GO:0050789;GO:0050794;GO:0051246;GO:0060255;GO:0065007;GO:0080090;GO:2000112	binding;catalytic activity;GTP binding;GTPase activity;guanyl nucleotide binding;guanyl ribonucleotide binding;hydrolase activity;hydrolase activity, acting on acid anhydrides;hydrolase activity, acting on acid anhydrides, in phosphorus-containing anhydrides;nucleic acid binding;nucleoside-triphosphatase activity;nucleotide binding;purine nucleotide binding;purine ribonucleoside triphosphate bind…	GO:0000166;GO:0003676;GO:0003723;GO:0003743;GO:0003824;GO:0003924;GO:0005488;GO:0005525;GO:0008135;GO:0016462;GO:0016787;GO:0016817;GO:0016818;GO:0017076;GO:0017111;GO:0019001;GO:0032553;GO:0032555;GO:0032561;GO:0035639	cell part;cytoplasm;cytoplasmic part;cytosol;intracellular part	GO:0005737;GO:0005829;GO:0044424;GO:0044444;GO:0044464	RNA transport	ko03013	ACACTGG,MIR-199A,MIR-199B;BILANGES_SERUM_SENSITIVE_VIA_TSC2;BLALOCK_ALZHEIMERS_DISEASE_INCIPIENT_UP;BLALOCK_ALZHEIMERS_DISEASE_UP;BROWNE_HCMV_INFECTION_1HR_DN;BROWNE_HCMV_INFECTION_48HR_DN;BUCKANOVICH_T_LYMPHOCYTE_HOMING_ON_TUMOR_UP;BYSTRYKH_HEMATOPOIESIS_STEM_CELL_AND_BRAIN_QTL_TRANS;BYSTRYKH_HEMATOPOIESIS_STEM_CELL_QTL_TRANS;CAGTATT,MIR-200B,MIR-200C,MIR-429;CAIRO_HEPATOBLASTOMA_CLASSES_UP;CASO…	+	SSA/P_DH	25	25	25	26.7	26.7	26.7	138.83	0	264.28	7963200000	243	0.00310957	0.665198	1.58579	UP	5.33198	O60841	O60841	Eukaryotic translation initiation factor 5B	EIF5B	460
29.1488	28.7061	29.1311	28.9253	29.444	29.1456	29.5571	29.6847	28.8589	29.4215	29.649	28.7017	28.6647				aromatic compound catabolic process;catabolic process;cellular aromatic compound metabolic process;cellular catabolic process;cellular metabolic process;cellular process;metabolic process;response to chemical stimulus;response to oxidative stress;response to stimulus;response to stress	GO:0006725;GO:0006950;GO:0006979;GO:0008152;GO:0009056;GO:0009987;GO:0019439;GO:0042221;GO:0044237;GO:0044248;GO:0050896	arylesterase activity;binding;carboxylic ester hydrolase activity;catalytic activity;cation binding;hydrolase activity;hydrolase activity, acting on ester bonds;identical protein binding;ion binding;metal ion binding;protein binding	GO:0003824;GO:0004064;GO:0005488;GO:0005515;GO:0016787;GO:0016788;GO:0042802;GO:0043167;GO:0043169;GO:0046872;GO:0052689	cell part;cytoplasmic part;extracellular region;intracellular membrane-bounded organelle;intracellular organelle;intracellular part;lysosome;lytic vacuole;membrane;membrane-bounded organelle;mitochondrion;nucleus;organelle;plasma membrane;vacuole	GO:0000323;GO:0005576;GO:0005634;GO:0005739;GO:0005764;GO:0005773;GO:0005886;GO:0016020;GO:0043226;GO:0043227;GO:0043229;GO:0043231;GO:0044424;GO:0044444;GO:0044464	Aminobenzoate degradation;Bisphenol degradation	ko00363;ko00627	ACEVEDO_LIVER_CANCER_UP;ACEVEDO_NORMAL_TISSUE_ADJACENT_TO_LIVER_TUMOR_UP;AGUIRRE_PANCREATIC_CANCER_COPY_NUMBER_UP;AKT_UP.V1_UP;AKT_UP_MTOR_DN.V1_UP;BERENJENO_TRANSFORMED_BY_RHOA_UP;BLALOCK_ALZHEIMERS_DISEASE_DN;BOCHKIS_FOXA2_TARGETS;BOYAULT_LIVER_CANCER_SUBCLASS_G123_UP;BRIDEAU_IMPRINTED_GENES;BRUECKNER_TARGETS_OF_MIRLET7A3_UP;BURTON_ADIPOGENESIS_6;BUYTAERT_PHOTODYNAMIC_THERAPY_STRESS_DN;BYSTRYKH…	+	SSA/P_DH	7	7	7	33.1	33.1	33.1	39.396	0	92.554	2892500000	102	0.00314542	0.499931	1.41415	UP	5.31796	Q15165	Q15165	Serum paraoxonase/arylesterase 2	PON2	2953
30.5143	30.0021	30.2084	30.6837	30.4822	30.1789	30.8053	30.6855	29.952	30.3418	30.5119	30.0266	29.9227				biological regulation;biosynthetic process;cell proliferation;cellular biosynthetic process;cellular macromolecule biosynthetic process;cellular macromolecule metabolic process;cellular metabolic process;cellular nitrogen compound metabolic process;cellular process;developmental process;macromolecule biosynthetic process;macromolecule metabolic process;metabolic process;ncRNA metabolic process;nc…	GO:0006139;GO:0006351;GO:0006355;GO:0006396;GO:0006807;GO:0008152;GO:0008283;GO:0009058;GO:0009059;GO:0009889;GO:0009987;GO:0010035;GO:0010468;GO:0010556;GO:0016070;GO:0019219;GO:0019222;GO:0019827;GO:0031053;GO:0031323;GO:0031326;GO:0032502;GO:0032774;GO:0034470;GO:0034641;GO:0034645;GO:0034660;GO:0042221;GO:0043170;GO:0044237;GO:0044238;GO:0044249;GO:0044260;GO:0045595;GO:0045596;GO:0046685;GO:…	binding;DNA binding;nucleic acid binding	GO:0003676;GO:0003677;GO:0005488	cell part;cytoplasm;intracellular membrane-bounded organelle;intracellular organelle;intracellular organelle part;intracellular part;membrane-bounded organelle;nuclear part;nucleoplasm;nucleus;organelle;organelle part	GO:0005634;GO:0005654;GO:0005737;GO:0043226;GO:0043227;GO:0043229;GO:0043231;GO:0044422;GO:0044424;GO:0044428;GO:0044446;GO:0044464			BLALOCK_ALZHEIMERS_DISEASE_UP;BLUM_RESPONSE_TO_SALIRASIB_DN;BONOME_OVARIAN_CANCER_POOR_SURVIVAL_DN;BONOME_OVARIAN_CANCER_SURVIVAL_SUBOPTIMAL_DEBULKING;BROWNE_HCMV_INFECTION_14HR_UP;BROWNE_HCMV_INFECTION_20HR_UP;CHIARADONNA_NEOPLASTIC_TRANSFORMATION_CDC25_UP;chr7q21;COLDREN_GEFITINIB_RESISTANCE_UP;DELACROIX_RAR_BOUND_ES;DIRMEIER_LMP1_RESPONSE_LATE_UP;GARY_CD5_TARGETS_DN;GARY_CD5_TARGETS_UP;GINESTI…	+	SSA/P_DH	20	20	20	28	28	28	100.67	0	166.39	9533900000	330	0.00317347	0.267205	1.20347	UP	5.30712	Q9BXP5	Q9BXP5	Serrate RNA effector molecule homolog	SRRT	4738
30.3108	29.8044	30.564	30.4078	30.382	30.3324	30.4684	30.4734	29.7666	30.6119	30.2635	30.0878	29.9596				biological regulation;biosynthetic process;cell surface receptor linked signaling pathway;cellular biosynthetic process;cellular macromolecule biosynthetic process;cellular macromolecule metabolic process;cellular metabolic process;cellular nitrogen compound metabolic process;cellular process;cellular protein metabolic process;cellular response to chemical stimulus;cellular response to cytokine s…	GO:0001817;GO:0001818;GO:0002252;GO:0002376;GO:0006139;GO:0006259;GO:0006281;GO:0006301;GO:0006355;GO:0006464;GO:0006807;GO:0006950;GO:0006952;GO:0006955;GO:0006974;GO:0007165;GO:0007166;GO:0007584;GO:0008152;GO:0009058;GO:0009059;GO:0009605;GO:0009607;GO:0009615;GO:0009719;GO:0009725;GO:0009889;GO:0009966;GO:0009967;GO:0009987;GO:0009991;GO:0010033;GO:0010468;GO:0010556;GO:0010627;GO:0010646;GO:…	acid-amino acid ligase activity;binding;catalytic activity;cation binding;ion binding;ligase activity;ligase activity, forming carbon-nitrogen bonds;metal ion binding;nucleic acid binding transcription factor activity;sequence-specific DNA binding transcription factor activity;transition metal ion binding;zinc ion binding	GO:0001071;GO:0003700;GO:0003824;GO:0005488;GO:0008270;GO:0016874;GO:0016879;GO:0016881;GO:0043167;GO:0043169;GO:0046872;GO:0046914	cell part;cytoplasm;cytoplasmic part;cytosol;intracellular organelle part;intracellular part;nuclear part;nucleoplasm;organelle part	GO:0005654;GO:0005737;GO:0005829;GO:0044422;GO:0044424;GO:0044428;GO:0044444;GO:0044446;GO:0044464	RIG-I-like receptor signaling pathway	ko04622	AGGGCAG,MIR-18A;BENPORATH_MYC_MAX_TARGETS;BUYTAERT_PHOTODYNAMIC_THERAPY_STRESS_UP;CHANG_CORE_SERUM_RESPONSE_DN;chr17q23;COLINA_TARGETS_OF_4EBP1_AND_4EBP2;CROONQUIST_NRAS_VS_STROMAL_STIMULATION_UP;CROONQUIST_STROMAL_STIMULATION_DN;CYCLIN_D1_KE_.V1_UP;CYCLIN_D1_UP.V1_UP;DACOSTA_UV_RESPONSE_VIA_ERCC3_TTD_UP;DACOSTA_UV_RESPONSE_VIA_ERCC3_UP;DANG_BOUND_BY_MYC;DNA_BINDING;FEVR_CTNNB1_TARGETS_UP;GGGAGGR…	+	SSA/P_DH	19	19	19	38.6	38.6	38.6	70.973	0	323.31	6153100000	270	0.00326536	0.598196	1.51382	UP	5.27239	Q14258	Q14258	E3 ubiquitin/ISG15 ligase TRIM25	TRIM25	2842
29.542	28.1663	29.1403	28.8289	29.1763	29.1141	28.939	29.0072	28.4726	29.2892	28.7568	27.9694	NaN								cell part;ER membrane protein complex;integral to membrane;intrinsic to membrane;macromolecular complex;membrane part;protein complex	GO:0016021;GO:0031224;GO:0032991;GO:0043234;GO:0044425;GO:0044464;GO:0072546				+	SSA/P_DH	22	22	22	30.5	30.5	30.5	111.76	0	89.639	2306700000	107	0.00331482	0.97843	1.97032	UP	6.26352	Q8N766	Q8N766	ER membrane protein complex subunit 1	EMC1	3833
31.1985	30.7756	31.3067	31.2481	31.6711	31.575	30.7515	31.1008	30.9595	31.2357	31.2209	30.6944	30.754				actin cytoskeleton organization;actin filament-based process;biological regulation;cellular component movement;cellular component organization;cellular component organization at cellular level;cellular component organization or biogenesis;cellular component organization or biogenesis at cellular level;cellular process;cellular response to stimulus;cytoskeleton organization;developmental process;i…	GO:0002376;GO:0006928;GO:0006955;GO:0006996;GO:0007010;GO:0007162;GO:0007165;GO:0007264;GO:0007265;GO:0007266;GO:0007275;GO:0008152;GO:0009966;GO:0009987;GO:0016043;GO:0019222;GO:0023051;GO:0030029;GO:0030036;GO:0030155;GO:0032501;GO:0032502;GO:0035556;GO:0048519;GO:0048523;GO:0048583;GO:0050789;GO:0050790;GO:0050794;GO:0050896;GO:0051056;GO:0051716;GO:0065007;GO:0065009;GO:0071840;GO:0071841;GO:…	catalytic activity;enzyme activator activity;enzyme regulator activity;GDP-dissociation inhibitor activity;GTPase activator activity;GTPase activity;GTPase regulator activity;hydrolase activity;hydrolase activity, acting on acid anhydrides;hydrolase activity, acting on acid anhydrides, in phosphorus-containing anhydrides;nucleoside-triphosphatase activity;nucleoside-triphosphatase regulator activ…	GO:0003824;GO:0003924;GO:0005083;GO:0005092;GO:0005094;GO:0005096;GO:0008047;GO:0016462;GO:0016787;GO:0016817;GO:0016818;GO:0017111;GO:0030234;GO:0030695;GO:0060589	cell part;cytoplasm;cytoplasmic membrane-bounded vesicle;cytoplasmic part;cytoplasmic vesicle;cytoskeleton;cytosol;extracellular membrane-bounded organelle;extracellular organelle;extracellular region part;extracellular vesicular exosome;intracellular membrane-bounded organelle;intracellular non-membrane-bounded organelle;intracellular organelle;intracellular part;membrane-bounded organelle;membr…	GO:0005737;GO:0005829;GO:0005856;GO:0016023;GO:0031410;GO:0031982;GO:0031988;GO:0043226;GO:0043227;GO:0043228;GO:0043229;GO:0043230;GO:0043231;GO:0043232;GO:0044421;GO:0044424;GO:0044444;GO:0044464;GO:0065010;GO:0070062	Neurotrophin signaling pathway;Vasopressin-regulated water reabsorption	ko04722;ko04962	ACEVEDO_LIVER_CANCER_WITH_H3K27ME3_UP;ACTIN_CYTOSKELETON_ORGANIZATION_AND_BIOGENESIS;ACTIN_FILAMENT_BASED_PROCESS;AZARE_NEOPLASTIC_TRANSFORMATION_BY_STAT3_DN;BENPORATH_CYCLING_GENES;BIOCARTA_CASPASE_PATHWAY;BIOCARTA_D4GDI_PATHWAY;BIOCARTA_FAS_PATHWAY;BIOCARTA_HIVNEF_PATHWAY;BIOCARTA_TNFR1_PATHWAY;BOQUEST_STEM_CELL_CULTURED_VS_FRESH_UP;BOYAULT_LIVER_CANCER_SUBCLASS_G5_DN;BUYTAERT_PHOTODYNAMIC_THER…	+	SSA/P_DH	12	12	12	73.1	73.1	73.1	22.988	0	323.31	15987000000	266	0.00332001	0.576591	1.49132	UP	5.25226	P52566	P52566	Rho GDP-dissociation inhibitor 2	ARHGDIB	2076
33.7705	33.1177	33.8212	33.6527	33.6775	33.9979	33.5319	33.2217	33.327	33.9113	33.4422	32.6831	33.0673				biosynthetic process;carbohydrate metabolic process;cellular biosynthetic process;cellular carbohydrate metabolic process;cellular macromolecule biosynthetic process;cellular macromolecule metabolic process;cellular metabolic process;cellular process;cellular protein metabolic process;cotranslational protein targeting to membrane;establishment of localization;establishment of localization in cell…	GO:0005975;GO:0006412;GO:0006464;GO:0006486;GO:0006487;GO:0006605;GO:0006612;GO:0006613;GO:0006614;GO:0006810;GO:0006886;GO:0008152;GO:0009058;GO:0009059;GO:0009987;GO:0010467;GO:0015031;GO:0018193;GO:0018196;GO:0018279;GO:0019538;GO:0034645;GO:0043170;GO:0043412;GO:0043413;GO:0043687;GO:0044237;GO:0044238;GO:0044249;GO:0044260;GO:0044262;GO:0044267;GO:0045047;GO:0045184;GO:0046907;GO:0051234;GO:…	catalytic activity;dolichyl-diphosphooligosaccharide-protein glycotransferase activity;oligosaccharyl transferase activity;transferase activity;transferase activity, transferring glycosyl groups;transferase activity, transferring hexosyl groups	GO:0003824;GO:0004576;GO:0004579;GO:0016740;GO:0016757;GO:0016758	cell part;cytoplasmic membrane-bounded vesicle;cytoplasmic part;cytoplasmic vesicle;endoplasmic reticulum;endoplasmic reticulum membrane;endoplasmic reticulum part;integral to membrane;intracellular membrane-bounded organelle;intracellular organelle;intracellular organelle part;intracellular part;intrinsic to membrane;macromolecular complex;melanosome;membrane;membrane part;membrane-bounded organ…	GO:0005783;GO:0005789;GO:0005791;GO:0008250;GO:0016020;GO:0016021;GO:0016023;GO:0031090;GO:0031224;GO:0031410;GO:0031982;GO:0031988;GO:0032991;GO:0042470;GO:0043226;GO:0043227;GO:0043229;GO:0043231;GO:0043234;GO:0044422;GO:0044424;GO:0044425;GO:0044432;GO:0044444;GO:0044446;GO:0044464;GO:0048770	N-Glycan biosynthesis;Protein processing in endoplasmic reticulum;Various types of N-glycan biosynthesis	ko00510;ko00513;ko04141	ACTGTGA,MIR-27A,MIR-27B;BARIS_THYROID_CANCER_UP;BIOCARTA_PROTEASOME_PATHWAY;BIOPOLYMER_METABOLIC_PROCESS;BIOPOLYMER_MODIFICATION;BIOSYNTHETIC_PROCESS;BYSTRYKH_HEMATOPOIESIS_STEM_CELL_AND_BRAIN_QTL_TRANS;CAMP_UP.V1_UP;CASORELLI_ACUTE_PROMYELOCYTIC_LEUKEMIA_DN;CELLULAR_MACROMOLECULE_METABOLIC_PROCESS;CELLULAR_PROTEIN_METABOLIC_PROCESS;CHANG_CORE_SERUM_RESPONSE_UP;chr3q21;CYTOPLASM;CYTOPLASMIC_PART;…	+	SSA/P_DH	27	27	27	60.8	60.8	60.8	68.569	0	285.47	48261000000	760	0.00336079	0.861316	1.8167	UP	5.2375	P04843	P04843	Dolichyl-diphosphooligosaccharide--protein glycosyltransferase subunit 1	RPN1	927
35.7	35.0278	35.9102	35.288	35.3841	35.7912	35.5086	35.332	35.3756	35.6154	35.5637	35.0978	35.1938				antigen processing and presentation;antigen processing and presentation of exogenous antigen;antigen processing and presentation of exogenous peptide antigen;antigen processing and presentation of exogenous peptide antigen via MHC class I;antigen processing and presentation of exogenous peptide antigen via MHC class I, TAP-dependent;antigen processing and presentation of peptide antigen;antigen p…	GO:0002376;GO:0002474;GO:0002478;GO:0002479;GO:0005975;GO:0006457;GO:0006464;GO:0006486;GO:0006487;GO:0006508;GO:0006605;GO:0006606;GO:0006621;GO:0006810;GO:0006886;GO:0006913;GO:0006950;GO:0007165;GO:0008152;GO:0009987;GO:0015031;GO:0017038;GO:0018193;GO:0018196;GO:0018279;GO:0019538;GO:0019725;GO:0019882;GO:0019884;GO:0032507;GO:0033554;GO:0034975;GO:0034976;GO:0035437;GO:0042590;GO:0042592;GO:…	catalytic activity;cysteine-type endopeptidase activity;cysteine-type peptidase activity;disulfide oxidoreductase activity;endopeptidase activity;hydrolase activity;hydrolase activity, acting on ester bonds;intramolecular oxidoreductase activity;intramolecular oxidoreductase activity, interconverting keto- and enol-groups;intramolecular oxidoreductase activity, transposing S-S bonds;isomerase act…	GO:0003756;GO:0003824;GO:0004175;GO:0004197;GO:0004620;GO:0004629;GO:0008081;GO:0008233;GO:0008234;GO:0015036;GO:0016298;GO:0016491;GO:0016667;GO:0016787;GO:0016788;GO:0016853;GO:0016860;GO:0016862;GO:0016864;GO:0042578;GO:0070011	adherens junction;anchoring junction;cell junction;cell part;cell surface;cell-substrate adherens junction;cell-substrate junction;cytoplasmic membrane-bounded vesicle;cytoplasmic part;cytoplasmic vesicle;endoplasmic reticulum;endoplasmic reticulum lumen;endoplasmic reticulum part;extracellular membrane-bounded organelle;extracellular organelle;extracellular region part;extracellular vesicular ex…	GO:0005634;GO:0005783;GO:0005788;GO:0005790;GO:0005912;GO:0005924;GO:0005925;GO:0009986;GO:0016023;GO:0030054;GO:0030055;GO:0031410;GO:0031974;GO:0031982;GO:0031988;GO:0042470;GO:0043226;GO:0043227;GO:0043229;GO:0043230;GO:0043231;GO:0043233;GO:0044421;GO:0044422;GO:0044424;GO:0044432;GO:0044444;GO:0044446;GO:0044464;GO:0048770;GO:0065010;GO:0070013;GO:0070062;GO:0070161	Antigen processing and presentation;Protein processing in endoplasmic reticulum	ko04141;ko04612	APRELIKOVA_BRCA1_TARGETS;BAELDE_DIABETIC_NEPHROPATHY_DN;CAMP_UP.V1_UP;CASORELLI_ACUTE_PROMYELOCYTIC_LEUKEMIA_DN;CELLULAR_LOCALIZATION;chr15q15;CRX_NRL_DN.V1_DN;CUI_GLUCOSE_DEPRIVATION;CYSTEINE_TYPE_ENDOPEPTIDASE_ACTIVITY;CYSTEINE_TYPE_PEPTIDASE_ACTIVITY;CYTOPLASM;CYTOPLASMIC_PART;DAIRKEE_TERT_TARGETS_UP;ENDOPEPTIDASE_ACTIVITY;ENDOPLASMIC_RETICULUM;ESTABLISHMENT_OF_CELLULAR_LOCALIZATION;ESTABLISHM…	+	SSA/P_DH	31	30	30	67.3	64.4	64.4	56.782	0	323.31	224350000000	2203	0.00337882	0.598519	1.51416	UP	5.23104	P30101	P30101	Protein disulfide-isomerase A3	PDIA3	1604
34.7035	33.6819	34.6981	34.2	34.1703	34.7198	34.6265	34.3834	34.0239	34.4848	34.6064	33.5072	33.989				biological regulation;cell redox homeostasis;cellular homeostasis;cellular macromolecule metabolic process;cellular metabolic process;cellular process;cellular protein metabolic process;cellular response to stimulus;cellular response to stress;chaperone-mediated protein folding;establishment of localization;establishment of localization in cell;establishment of protein localization;homeostatic pr…	GO:0006457;GO:0006810;GO:0006950;GO:0008152;GO:0009306;GO:0009987;GO:0015031;GO:0019538;GO:0019725;GO:0032940;GO:0033554;GO:0034976;GO:0042592;GO:0043170;GO:0044237;GO:0044238;GO:0044260;GO:0044267;GO:0045184;GO:0045454;GO:0046903;GO:0050789;GO:0050794;GO:0050896;GO:0051234;GO:0051649;GO:0051716;GO:0061077;GO:0065007;GO:0065008	catalytic activity;intramolecular oxidoreductase activity;intramolecular oxidoreductase activity, interconverting keto- and enol-groups;intramolecular oxidoreductase activity, transposing S-S bonds;isomerase activity;protein disulfide isomerase activity	GO:0003756;GO:0003824;GO:0016853;GO:0016860;GO:0016862;GO:0016864	cell part;cell surface;cytoplasmic membrane-bounded vesicle;cytoplasmic part;cytoplasmic vesicle;endoplasmic reticulum;endoplasmic reticulum lumen;endoplasmic reticulum part;intracellular membrane-bounded organelle;intracellular organelle;intracellular organelle lumen;intracellular organelle part;intracellular part;melanosome;membrane-bounded organelle;membrane-bounded vesicle;membrane-enclosed l…	GO:0005783;GO:0005788;GO:0009986;GO:0016023;GO:0031410;GO:0031974;GO:0031982;GO:0031988;GO:0042470;GO:0043226;GO:0043227;GO:0043229;GO:0043231;GO:0043233;GO:0044422;GO:0044424;GO:0044432;GO:0044444;GO:0044446;GO:0044464;GO:0048770;GO:0070013	Protein processing in endoplasmic reticulum;Vibrio cholerae infection	ko04141;ko05110	AACTTT_UNKNOWN;BLALOCK_ALZHEIMERS_DISEASE_UP;BROWNE_HCMV_INFECTION_14HR_UP;BROWNE_HCMV_INFECTION_18HR_UP;BROWNE_HCMV_INFECTION_24HR_UP;CACGTG_V$MYC_Q2;CAIRO_HEPATOBLASTOMA_CLASSES_UP;CELLULAR_LOCALIZATION;CHANG_CORE_SERUM_RESPONSE_UP;chr7q35;CUI_GLUCOSE_DEPRIVATION;CYTOPLASM;CYTOPLASMIC_PART;DEBIASI_APOPTOSIS_BY_REOVIRUS_INFECTION_DN;ENDOPLASMIC_RETICULUM;ENDOPLASMIC_RETICULUM_LUMEN;ENDOPLASMIC_R…	+	SSA/P_DH	37	37	36	63.6	63.6	61.2	72.932	0	323.31	131270000000	2222	0.0034292	0.833763	1.78233	UP	5.2132	P13667	P13667	Protein disulfide-isomerase A4	PDIA4	1207
31.4918	30.733	31.3988	31.2524	31.2109	31.212	31.4192	31.8928	30.7264	31.293	31.3412	30.3963	30.8324				acyl-CoA biosynthetic process;acyl-CoA metabolic process;acylglycerol biosynthetic process;acylglycerol metabolic process;biological regulation;biosynthetic process;carboxylic acid biosynthetic process;carboxylic acid metabolic process;cellular biosynthetic process;cellular component organization;cellular component organization at cellular level;cellular component organization or biogenesis;cellu…	GO:0006082;GO:0006629;GO:0006631;GO:0006633;GO:0006637;GO:0006638;GO:0006639;GO:0006641;GO:0006662;GO:0006694;GO:0006703;GO:0006732;GO:0008152;GO:0008202;GO:0008210;GO:0008610;GO:0009058;GO:0009108;GO:0009987;GO:0010810;GO:0010811;GO:0010817;GO:0016043;GO:0016053;GO:0018904;GO:0019432;GO:0019752;GO:0030155;GO:0030198;GO:0032787;GO:0034754;GO:0035336;GO:0035337;GO:0035338;GO:0035383;GO:0035384;GO:…	binding;carbohydrate binding;catalytic activity;estradiol 17-beta-dehydrogenase activity;glycosaminoglycan binding;heparin binding;oxidoreductase activity;oxidoreductase activity, acting on CH-OH group of donors;oxidoreductase activity, acting on the CH-OH group of donors, NAD or NADP as acceptor;pattern binding;polysaccharide binding;steroid dehydrogenase activity;steroid dehydrogenase activity,…	GO:0001871;GO:0003824;GO:0004303;GO:0005488;GO:0005539;GO:0008201;GO:0016229;GO:0016491;GO:0016614;GO:0016616;GO:0030246;GO:0030247;GO:0033764	cell part;cytoplasmic part;endoplasmic reticulum membrane;endoplasmic reticulum part;extracellular matrix;extracellular region part;integral to membrane;intracellular organelle part;intracellular part;intrinsic to membrane;membrane;membrane part;organelle membrane;organelle part	GO:0005789;GO:0016020;GO:0016021;GO:0031012;GO:0031090;GO:0031224;GO:0044421;GO:0044422;GO:0044424;GO:0044425;GO:0044432;GO:0044444;GO:0044446;GO:0044464	Biosynthesis of unsaturated fatty acids;Steroid hormone biosynthesis	ko00140;ko01040	AACTTT_UNKNOWN;BENPORATH_NANOG_TARGETS;BENPORATH_SOX2_TARGETS;BLALOCK_ALZHEIMERS_DISEASE_DN;BURTON_ADIPOGENESIS_6;chr11q11;DIAZ_CHRONIC_MEYLOGENOUS_LEUKEMIA_UP;ELLWOOD_MYC_TARGETS_UP;GATTGGY_V$NFY_Q6_01;GCM_RAB10;GRADE_COLON_CANCER_UP;GSE10239_MEMORY_VS_DAY4.5_EFF_CD8_TCELL_DN;GSE11924_TH1_VS_TH2_CD4_TCELL_DN;GSE12845_NAIVE_VS_DARKZONE_GC_TONSIL_BCELL_DN;GSE14308_TH1_VS_NAIVE_CD4_TCELL_UP;GSE1430…	+	SSA/P_DH	11	11	11	43.3	43.3	43.3	34.324	0	106.22	13042000000	221	0.00349313	0.629234	1.54674	UP	5.191	Q53GQ0	Q53GQ0	Estradiol 17-beta-dehydrogenase 12	HSD17B12	3162
27.5022	26.0978	26.8243	26.6626	26.4597	27.2012	26.0207	26.2336	26.2845	27.6144	26.5772	26.2368	26.0662				carbohydrate metabolic process;catabolic process;cellular carbohydrate metabolic process;cellular catabolic process;cellular macromolecule catabolic process;cellular macromolecule metabolic process;cellular metabolic process;cellular process;cellular protein metabolic process;ER-associated protein catabolic process;glycosylation;macromolecule catabolic process;macromolecule glycosylation;macromol…	GO:0005975;GO:0006457;GO:0006464;GO:0006486;GO:0006487;GO:0006508;GO:0006511;GO:0008152;GO:0009056;GO:0009057;GO:0009311;GO:0009987;GO:0010498;GO:0018193;GO:0018196;GO:0018279;GO:0019538;GO:0019941;GO:0030433;GO:0043161;GO:0043170;GO:0043412;GO:0043413;GO:0043632;GO:0043687;GO:0044237;GO:0044238;GO:0044248;GO:0044260;GO:0044262;GO:0044265;GO:0044267;GO:0051603;GO:0070085	binding;calcium ion binding;catalytic activity;cation binding;hydrolase activity;hydrolase activity, acting on glycosyl bonds;hydrolase activity, hydrolyzing O-glycosyl compounds;ion binding;mannosidase activity;mannosyl-oligosaccharide 1,2-alpha-mannosidase activity;mannosyl-oligosaccharide mannosidase activity;metal ion binding	GO:0003824;GO:0004553;GO:0004571;GO:0005488;GO:0005509;GO:0015923;GO:0015924;GO:0016787;GO:0016798;GO:0043167;GO:0043169;GO:0046872	cell part;cytoplasmic part;endoplasmic reticulum;endoplasmic reticulum membrane;endoplasmic reticulum part;endoplasmic reticulum quality control compartment;integral to membrane;intracellular membrane-bounded organelle;intracellular organelle;intracellular organelle part;intracellular part;intrinsic to membrane;membrane;membrane part;membrane-bounded organelle;organelle;organelle membrane;organel…	GO:0005783;GO:0005789;GO:0016020;GO:0016021;GO:0031090;GO:0031224;GO:0031982;GO:0043226;GO:0043227;GO:0043229;GO:0043231;GO:0044322;GO:0044422;GO:0044424;GO:0044425;GO:0044432;GO:0044444;GO:0044446;GO:0044464	N-Glycan biosynthesis;Protein processing in endoplasmic reticulum;Various types of N-glycan biosynthesis	ko00510;ko00513;ko04141	BLALOCK_ALZHEIMERS_DISEASE_UP;CAIRO_HEPATOBLASTOMA_CLASSES_UP;CALCIUM_ION_BINDING;CARBOHYDRATE_METABOLIC_PROCESS;CATION_BINDING;CELL_FRACTION;chr9q34;CTCAGGG,MIR-125B,MIR-125A;CYTOPLASM;CYTOPLASMIC_PART;ENDOPLASMIC_RETICULUM;GGGCGGR_V$SP1_Q6;GSE11924_TFH_VS_TH17_CD4_TCELL_UP;GSE17721_CTRL_VS_CPG_24H_BMDM_UP;GSE17721_CTRL_VS_POLYIC_0.5H_BMDM_DN;GSE17721_LPS_VS_PAM3CSK4_2H_BMDM_DN;GSE17721_LPS_VS_P…	+	SSA/P_DH	5	5	5	12.6	12.6	12.6	79.579	0	73.033	530440000	64	0.00350516	1.04198	2.05906	UP	5.18687	Q9UKM7	Q9UKM7	Endoplasmic reticulum mannosyl-oligosaccharide 1,2-alpha-mannosidase	MAN1B1	5556
30.87	29.9807	30.536	30.4255	30.9789	30.6891	31.234	31.4916	29.9307	30.5695	30.9053	29.7555	30.2245				catabolic process;cellular catabolic process;cellular macromolecule catabolic process;cellular macromolecule metabolic process;cellular metabolic process;cellular process;ER-associated protein catabolic process;macromolecule catabolic process;macromolecule metabolic process;metabolic process;modification-dependent macromolecule catabolic process;modification-dependent protein catabolic process;pr…	GO:0006508;GO:0006511;GO:0008152;GO:0009056;GO:0009057;GO:0009987;GO:0010498;GO:0019538;GO:0019941;GO:0030433;GO:0043161;GO:0043170;GO:0043632;GO:0044237;GO:0044238;GO:0044248;GO:0044260;GO:0044265;GO:0051603			cell part;cytoplasm;cytoplasmic part;endoplasmic reticulum;endoplasmic reticulum membrane;endoplasmic reticulum part;extracellular membrane-bounded organelle;extracellular organelle;extracellular region part;extracellular vesicular exosome;integral to membrane;intracellular membrane-bounded organelle;intracellular organelle;intracellular organelle part;intracellular part;intrinsic to membrane;mac…	GO:0005737;GO:0005783;GO:0005789;GO:0005886;GO:0016020;GO:0016021;GO:0031090;GO:0031224;GO:0031982;GO:0031988;GO:0032991;GO:0043226;GO:0043227;GO:0043229;GO:0043230;GO:0043231;GO:0043234;GO:0044421;GO:0044422;GO:0044424;GO:0044425;GO:0044432;GO:0044444;GO:0044446;GO:0044464;GO:0045121;GO:0065010;GO:0070062			AATGTGA,MIR-23A,MIR-23B;ACTACCT,MIR-196A,MIR-196B;AGUIRRE_PANCREATIC_CANCER_COPY_NUMBER_DN;BLALOCK_ALZHEIMERS_DISEASE_INCIPIENT_UP;BLALOCK_ALZHEIMERS_DISEASE_UP;BONOME_OVARIAN_CANCER_SURVIVAL_SUBOPTIMAL_DEBULKING;BROWNE_HCMV_INFECTION_14HR_DN;BROWNE_HCMV_INFECTION_48HR_DN;BUYTAERT_PHOTODYNAMIC_THERAPY_STRESS_DN;CCTGCTG,MIR-214;chr8p11;CYTOPLASM;CYTOPLASMIC_PART;ENDOMEMBRANE_SYSTEM;ENDOPLASMIC_RET…	+	SSA/P_DH	13	13	11	47.8	47.8	40.7	37.839	0	76.51	9210600000	158	0.00355038	0.62534	1.54257	UP	5.17152	O94905	O94905	Erlin-2	ERLIN2	638
29.8151	28.6321	29.6456	29.7362	29.4171	29.8586	29.8007	29.4602	29.2578	29.7789	29.5302	28.9445	28.818				biological regulation;cellular component organization;cellular component organization at cellular level;cellular component organization or biogenesis;cellular component organization or biogenesis at cellular level;cellular process;lipid particle organization;negative regulation of catalytic activity;negative regulation of molecular function;organelle organization;regulation of biological process;…	GO:0006950;GO:0006986;GO:0006996;GO:0009987;GO:0010033;GO:0016043;GO:0019222;GO:0034389;GO:0035966;GO:0042221;GO:0043086;GO:0044092;GO:0050789;GO:0050790;GO:0050896;GO:0065007;GO:0065009;GO:0071840;GO:0071841;GO:0071842	binding;enzyme binding;enzyme inhibitor activity;enzyme regulator activity;lipase binding;lipase inhibitor activity;protein binding;small conjugating protein binding;ubiquitin binding;ubiquitin protein ligase binding	GO:0004857;GO:0005488;GO:0005515;GO:0019899;GO:0030234;GO:0031625;GO:0032182;GO:0035473;GO:0043130;GO:0055102	Cdc48p-Npl4p-Ufd1p AAA ATPase complex;cell part;cytoplasmic part;endoplasmic reticulum;endoplasmic reticulum part;intracellular membrane-bounded organelle;intracellular organelle;intracellular organelle part;intracellular part;lipid particle;macromolecular complex;membrane part;membrane-bounded organelle;organelle;organelle part;protein complex	GO:0005783;GO:0005811;GO:0032991;GO:0034098;GO:0043226;GO:0043227;GO:0043229;GO:0043231;GO:0043234;GO:0044422;GO:0044424;GO:0044425;GO:0044432;GO:0044444;GO:0044446;GO:0044464			ACCAAAG,MIR-9;ATGCAGT,MIR-217;ATGCTGC,MIR-103,MIR-107;BRUINS_UVC_RESPONSE_EARLY_LATE;BRUINS_UVC_RESPONSE_VIA_TP53_GROUP_B;CHICAS_RB1_TARGETS_SENESCENT;chr5q35;DEBIASI_APOPTOSIS_BY_REOVIRUS_INFECTION_UP;DODD_NASOPHARYNGEAL_CARCINOMA_DN;GGGAGGRR_V$MAZ_Q6;GGGCGGR_V$SP1_Q6;GSE10094_LCMV_VS_LISTERIA_IND_EFF_CD4_TCELL_UP;GSE10463_CD40L_AND_VA347_VS_CD40L_IN_DC_UP;GSE11924_TH1_VS_TH2_CD4_TCELL_DN;GSE128…	+	SSA/P_DH	10	10	10	39.8	39.8	39.8	52.623	0	59.62	2679800000	110	0.00357075	0.847899	1.79988	UP	5.16467	Q96CS3	Q96CS3	FAS-associated factor 2	FAF2	4253
30.0014	29.1492	29.4662	29.328	29.3707	29.6599	29.82	29.5111	29.0878	29.5896	29.5666	29.0133	29.2926				cellular process;establishment of localization;establishment of protein localization;protein transport;transport;vesicle-mediated transport	GO:0006810;GO:0009987;GO:0015031;GO:0016192;GO:0045184;GO:0051234	binding;cation binding;enzyme activator activity;enzyme regulator activity;GTPase activator activity;GTPase regulator activity;ion binding;metal ion binding;nucleoside-triphosphatase regulator activity;transition metal ion binding;zinc ion binding	GO:0005096;GO:0005488;GO:0008047;GO:0008270;GO:0030234;GO:0030695;GO:0043167;GO:0043169;GO:0046872;GO:0046914;GO:0060589	cell part;cytoplasm;cytoplasmic part;Golgi apparatus;Golgi apparatus part;Golgi membrane;intracellular membrane-bounded organelle;intracellular non-membrane-bounded organelle;intracellular organelle;intracellular organelle part;intracellular part;membrane;membrane-bounded organelle;non-membrane-bounded organelle;nuclear part;nucleolus;organelle;organelle membrane;organelle part;plasma membrane	GO:0000139;GO:0005730;GO:0005737;GO:0005794;GO:0005886;GO:0016020;GO:0031090;GO:0043226;GO:0043227;GO:0043228;GO:0043229;GO:0043231;GO:0043232;GO:0044422;GO:0044424;GO:0044428;GO:0044431;GO:0044444;GO:0044446;GO:0044464	Endocytosis	ko04144	BLALOCK_ALZHEIMERS_DISEASE_INCIPIENT_UP;BLALOCK_ALZHEIMERS_DISEASE_UP;CASORELLI_ACUTE_PROMYELOCYTIC_LEUKEMIA_DN;CHARAFE_BREAST_CANCER_LUMINAL_VS_MESENCHYMAL_UP;chr11p11;COLINA_TARGETS_OF_4EBP1_AND_4EBP2;DANG_BOUND_BY_MYC;DIAZ_CHRONIC_MEYLOGENOUS_LEUKEMIA_UP;GATTGGY_V$NFY_Q6_01;GSE10325_CD4_TCELL_VS_LUPUS_CD4_TCELL_UP;GSE12845_IGD_POS_BLOOD_VS_NAIVE_TONSIL_BCELL_UP;GSE13493_CD4INTCD8POS_VS_CD8POS_…	+	SSA/P_DH	11	11	11	29.2	29.2	29.2	56.72	0	143.37	4565300000	125	0.00359493	0.436206	1.35304	UP	5.15661	Q8N6H7	Q8N6H7	ADP-ribosylation factor GTPase-activating protein 2	ARFGAP2	3827
30.6578	30.1466	30.8483	30.5045	30.9316	30.6741	30.8225	30.6722	29.9983	30.5059	30.6738	30.1266	29.7849				biological regulation;negative regulation of biological process;negative regulation of biosynthetic process;negative regulation of cellular biosynthetic process;negative regulation of cellular macromolecule biosynthetic process;negative regulation of cellular metabolic process;negative regulation of cellular process;negative regulation of cellular protein metabolic process;negative regulation of …	GO:0006417;GO:0009889;GO:0009890;GO:0009892;GO:0010468;GO:0010556;GO:0010558;GO:0010605;GO:0010608;GO:0010720;GO:0010769;GO:0010975;GO:0017148;GO:0019222;GO:0022603;GO:0022604;GO:0031323;GO:0031324;GO:0031326;GO:0031327;GO:0031344;GO:0031346;GO:0032268;GO:0032269;GO:0045595;GO:0045597;GO:0045664;GO:0048518;GO:0048519;GO:0048522;GO:0048523;GO:0048814;GO:0050767;GO:0050769;GO:0050773;GO:0050775;GO:…	binding;nucleic acid binding;RNA binding	GO:0003676;GO:0003723;GO:0005488	cell part;cell projection;cytoplasm;cytoplasmic mRNA processing body;cytoplasmic part;cytosol;dendrite;integral to membrane;integral to plasma membrane;intracellular non-membrane-bounded organelle;intracellular organelle;intracellular part;intrinsic to membrane;intrinsic to plasma membrane;macromolecular complex;membrane;membrane part;neuron projection;non-membrane-bounded organelle;organelle;pla…	GO:0000932;GO:0005737;GO:0005829;GO:0005887;GO:0010494;GO:0016020;GO:0016021;GO:0030425;GO:0030529;GO:0031224;GO:0031226;GO:0032991;GO:0035770;GO:0042995;GO:0043005;GO:0043226;GO:0043228;GO:0043229;GO:0043232;GO:0044424;GO:0044425;GO:0044444;GO:0044459;GO:0044464			AAAGACA,MIR-511;AAAGGGA,MIR-204,MIR-211;AACTGGA,MIR-145;ACACTGG,MIR-199A,MIR-199B;ACAWNRNSRCGG_UNKNOWN;ACCATTT,MIR-522;ACTGAAA,MIR-30A-3P,MIR-30E-3P;AGCTCCT,MIR-28;AGGCACT,MIR-515-3P;BENPORATH_SOX2_TARGETS;BOYAULT_LIVER_CANCER_SUBCLASS_G123_UP;CAGGTG_V$E12_Q6;CAIRO_HEPATOBLASTOMA_CLASSES_UP;CATGTAA,MIR-496;CATTTCA,MIR-203;chr11p13;CTCNANGTGNY_UNKNOWN;CTTTGT_V$LEF1_Q2;DIAZ_CHRONIC_MEYLOGENOUS_LEUK…	+	SSA/P_DH	10	10	10	22.1	22.1	22.1	78.365	0	323.31	8662700000	215	0.00361374	0.661982	1.58225	UP	5.15038	Q14444	Q14444	Caprin-1	CAPRIN1	2853
29.1891	27.2849	28.47	28.0463	28.6918	28.8333	29.587	29.5979	27.4381	29.2169	28.5433	26.5899	27.5674				anatomical structure development;biological regulation;cell development;cellular component organization;cellular component organization at cellular level;cellular component organization or biogenesis;cellular component organization or biogenesis at cellular level;cellular developmental process;cellular process;chondrocyte development;collagen fibril organization;developmental process;establishmen…	GO:0002063;GO:0002682;GO:0002684;GO:0002685;GO:0002687;GO:0006810;GO:0006887;GO:0006950;GO:0007162;GO:0009611;GO:0009987;GO:0015031;GO:0016043;GO:0016192;GO:0030155;GO:0030198;GO:0030199;GO:0030278;GO:0030334;GO:0030335;GO:0030336;GO:0030500;GO:0030501;GO:0032502;GO:0032879;GO:0032940;GO:0040012;GO:0040013;GO:0040017;GO:0042060;GO:0043062;GO:0045184;GO:0045778;GO:0046903;GO:0048468;GO:0048518;GO:…			cell part;cytoplasmic part;endoplasmic reticulum membrane;endoplasmic reticulum part;integral to membrane;intracellular membrane-bounded organelle;intracellular organelle;intracellular organelle part;intracellular part;intrinsic to membrane;membrane;membrane part;membrane-bounded organelle;organelle;organelle membrane;organelle part	GO:0005789;GO:0016020;GO:0016021;GO:0031090;GO:0031224;GO:0043226;GO:0043227;GO:0043229;GO:0043231;GO:0044422;GO:0044424;GO:0044425;GO:0044432;GO:0044444;GO:0044446;GO:0044464			BOSCO_INTERFERON_INDUCED_ANTIVIRAL_MODULE;CELL_MIGRATION;chr1p36;CREIGHTON_ENDOCRINE_THERAPY_RESISTANCE_3;CREIGHTON_ENDOCRINE_THERAPY_RESISTANCE_5;ERB2_UP.V1_UP;FARMER_BREAST_CANCER_APOCRINE_VS_LUMINAL;GSE10239_KLRG1INT_VS_KLRG1HIGH_EFF_CD8_TCELL_DN;GSE12366_GC_BCELL_VS_PLASMA_CELL_DN;GSE13411_NAIVE_VS_MEMORY_BCELL_DN;GSE13484_12H_VS_3H_YF17D_VACCINE_STIM_PBMC_DN;GSE13493_DP_VS_CD4INTCD8POS_THYMO…	+	SSA/P_DH	29	29	29	24.8	24.8	24.8	213.7	0	217.74	3543100000	185	0.00361795	1.61999	3.07373	UP	5.14899	Q5JRA6	Q5JRA6	Melanoma inhibitory activity protein 3	MIA3	3197
31.1851	30.5705	31.0415	30.9075	31.3267	31.4214	31.3963	31.1519	30.4056	31.0646	31.3362	30.1988	30.0553				biological regulation;biosynthetic process;cellular biosynthetic process;cellular macromolecule biosynthetic process;cellular macromolecule metabolic process;cellular metabolic process;cellular process;cellular protein metabolic process;cellular response to chemical stimulus;cellular response to organic substance;cellular response to stimulus;cellular response to stress;cellular response to topol…	GO:0006412;GO:0006605;GO:0006612;GO:0006613;GO:0006614;GO:0006810;GO:0006886;GO:0006950;GO:0006984;GO:0006986;GO:0007165;GO:0008152;GO:0008284;GO:0009058;GO:0009059;GO:0009987;GO:0010033;GO:0010467;GO:0015031;GO:0019538;GO:0030968;GO:0033554;GO:0034620;GO:0034645;GO:0034976;GO:0035966;GO:0035967;GO:0042127;GO:0042221;GO:0043170;GO:0044237;GO:0044238;GO:0044249;GO:0044260;GO:0044267;GO:0045047;GO:…			cell part;cytoplasmic part;endoplasmic reticulum;endoplasmic reticulum membrane;endoplasmic reticulum part;integral to membrane;intracellular membrane-bounded organelle;intracellular organelle;intracellular organelle part;intracellular part;intrinsic to membrane;membrane;membrane part;membrane-bounded organelle;organelle;organelle membrane;organelle part	GO:0005783;GO:0005789;GO:0016020;GO:0016021;GO:0031090;GO:0031224;GO:0043226;GO:0043227;GO:0043229;GO:0043231;GO:0044422;GO:0044424;GO:0044425;GO:0044432;GO:0044444;GO:0044446;GO:0044464	Protein processing in endoplasmic reticulum	ko04141	AACTTT_UNKNOWN;AAGCACA,MIR-218;AAGCCAT,MIR-135A,MIR-135B;ACEVEDO_LIVER_CANCER_UP;ACEVEDO_LIVER_TUMOR_VS_NORMAL_ADJACENT_TISSUE_UP;ACTACCT,MIR-196A,MIR-196B;BLALOCK_ALZHEIMERS_DISEASE_DN;BORCZUK_MALIGNANT_MESOTHELIOMA_UP;BROWNE_HCMV_INFECTION_16HR_UP;CACGTG_V$MYC_Q2;CADWELL_ATG16L1_TARGETS_UP;CASORELLI_ACUTE_PROMYELOCYTIC_LEUKEMIA_DN;CCACACA,MIR-147;CELL_PROLIFERATION_GO_0008283;CELLULAR_LOCALIZAT…	+	SSA/P_DH	5	5	5	29	29	29	32.235	0	145.1	12170000000	354	0.00365552	0.868285	1.82549	UP	5.13668	P43307	P43307	Translocon-associated protein subunit alpha	SSR1	1839
29.376	28.2862	29.3395	29.517	29.2434	29.3595	29.287	30.336	28.6867	29.4058	30.1323	27.9224	27.8234				carbohydrate metabolic process;cellular carbohydrate metabolic process;cellular macromolecule metabolic process;cellular metabolic process;cellular process;cellular protein metabolic process;glycosylation;macromolecule glycosylation;macromolecule metabolic process;macromolecule modification;metabolic process;O-glycan processing;post-translational protein modification;primary metabolic process;pro…	GO:0005975;GO:0006464;GO:0006486;GO:0006493;GO:0008152;GO:0009987;GO:0016266;GO:0019538;GO:0043170;GO:0043412;GO:0043413;GO:0043687;GO:0044237;GO:0044238;GO:0044260;GO:0044262;GO:0044267;GO:0070085	acetylgalactosaminyltransferase activity;binding;carbohydrate binding;catalytic activity;cation binding;ion binding;metal ion binding;polypeptide N-acetylgalactosaminyltransferase activity;transferase activity;transferase activity, transferring glycosyl groups;transferase activity, transferring hexosyl groups;UDP-glycosyltransferase activity	GO:0003824;GO:0004653;GO:0005488;GO:0008194;GO:0008376;GO:0016740;GO:0016757;GO:0016758;GO:0030246;GO:0043167;GO:0043169;GO:0046872	cell part;cytoplasmic part;extracellular membrane-bounded organelle;extracellular organelle;extracellular region part;extracellular vesicular exosome;Golgi apparatus;Golgi apparatus part;Golgi membrane;integral to membrane;intracellular membrane-bounded organelle;intracellular organelle;intracellular organelle part;intracellular part;intrinsic to membrane;membrane;membrane part;membrane-bounded o…	GO:0000139;GO:0005794;GO:0016020;GO:0016021;GO:0031090;GO:0031224;GO:0031982;GO:0031988;GO:0043226;GO:0043227;GO:0043229;GO:0043230;GO:0043231;GO:0044421;GO:0044422;GO:0044424;GO:0044425;GO:0044431;GO:0044444;GO:0044446;GO:0044464;GO:0048471;GO:0065010;GO:0070062	Mucin type O-Glycan biosynthesis	ko00512	AACTTT_UNKNOWN;ACETYLGALACTOSAMINYLTRANSFERASE_ACTIVITY;ACEVEDO_FGFR1_TARGETS_IN_PROSTATE_CANCER_MODEL_UP;BRUINS_UVC_RESPONSE_VIA_TP53_GROUP_A;chr12q21;CYTOPLASM;CYTOPLASMIC_PART;DODD_NASOPHARYNGEAL_CARCINOMA_UP;ENGELMANN_CANCER_PROGENITORS_DN;GGGAGGRR_V$MAZ_Q6;GGGCATT,MIR-365;GOLGI_APPARATUS;GOZGIT_ESR1_TARGETS_DN;GRAESSMANN_APOPTOSIS_BY_DOXORUBICIN_DN;GSE11057_EFF_MEM_VS_CENT_MEM_CD4_TCELL_UP;G…	+	SSA/P_DH	14	14	12	25.4	25.4	22.5	66.665	0	45.766	3665700000	120	0.00374139	1.18857	2.27926	UP	5.10908	Q8N4A0	Q8N4A0	Polypeptide N-acetylgalactosaminyltransferase 4	GALNT4	3801
28.3717	27.1695	28.5108	27.8713	27.8911	29.4755	28.2254	27.7003	27.5105	28.4215	27.8953	26.9811	27.2099				antigen processing and presentation;antigen processing and presentation of exogenous antigen;antigen processing and presentation of exogenous peptide antigen;antigen processing and presentation of exogenous peptide antigen via MHC class II;antigen processing and presentation of peptide antigen;antigen processing and presentation of peptide antigen via MHC class I;antigen processing and presentati…	GO:0002376;GO:0002474;GO:0002478;GO:0002495;GO:0002504;GO:0005975;GO:0006464;GO:0006486;GO:0006487;GO:0006810;GO:0006886;GO:0006888;GO:0006901;GO:0006996;GO:0008152;GO:0009889;GO:0009987;GO:0010556;GO:0010869;GO:0015031;GO:0016043;GO:0016050;GO:0016192;GO:0018193;GO:0018196;GO:0018279;GO:0019222;GO:0019538;GO:0019882;GO:0019884;GO:0019886;GO:0031323;GO:0032844;GO:0032846;GO:0032879;GO:0032880;GO:…	binding;cation binding;ion binding;metal ion binding;transition metal ion binding;zinc ion binding	GO:0005488;GO:0008270;GO:0043167;GO:0043169;GO:0046872;GO:0046914	cell part;coated vesicle membrane;COPII vesicle coat;cytoplasmic part;cytoplasmic vesicle membrane;cytoplasmic vesicle part;cytosol;endoplasmic reticulum membrane;endoplasmic reticulum part;ER to Golgi transport vesicle membrane;Golgi apparatus part;Golgi membrane;intracellular organelle part;intracellular part;macromolecular complex;membrane;membrane coat;membrane part;organelle membrane;organel…	GO:0000139;GO:0005789;GO:0005829;GO:0012506;GO:0012507;GO:0016020;GO:0030117;GO:0030120;GO:0030127;GO:0030658;GO:0030659;GO:0030662;GO:0031090;GO:0032991;GO:0043234;GO:0044422;GO:0044424;GO:0044425;GO:0044431;GO:0044432;GO:0044433;GO:0044444;GO:0044446;GO:0044464;GO:0048471	Protein processing in endoplasmic reticulum	ko04141	BENPORATH_NANOG_TARGETS;BLALOCK_ALZHEIMERS_DISEASE_UP;BOGNI_TREATMENT_RELATED_MYELOID_LEUKEMIA_DN;BROWNE_HCMV_INFECTION_18HR_UP;BROWNE_HCMV_INFECTION_8HR_UP;BUYTAERT_PHOTODYNAMIC_THERAPY_STRESS_UP;CHEN_HOXA5_TARGETS_9HR_UP;chr5q31;CREIGHTON_ENDOCRINE_THERAPY_RESISTANCE_3;CSR_EARLY_UP.V1_UP;DACOSTA_UV_RESPONSE_VIA_ERCC3_COMMON_DN;DACOSTA_UV_RESPONSE_VIA_ERCC3_DN;DITTMER_PTHLH_TARGETS_DN;GAZDA_DIAM…	+	SSA/P_DH	12	12	11	14.5	14.5	13.8	119.75	0	86.053	1615500000	76	0.00376542	1.58486	2.9998	UP	5.10149	O95486	O95486	Protein transport protein Sec24A	SEC24A	713
30.6699	30.128	30.4739	29.4692	29.9666	30.431	28.2646	29.5243	30.1712	30.5362	29.7697	30.3176	30.193				biological regulation;cell redox homeostasis;cellular homeostasis;cellular macromolecule metabolic process;cellular metabolic process;cellular process;cellular protein metabolic process;homeostatic process;macromolecule metabolic process;metabolic process;negative regulation of autophagy;negative regulation of biological process;negative regulation of catabolic process;negative regulation of cell…	GO:0006457;GO:0008152;GO:0009892;GO:0009894;GO:0009895;GO:0009987;GO:0010506;GO:0010507;GO:0010646;GO:0010648;GO:0016241;GO:0016242;GO:0019222;GO:0019538;GO:0019725;GO:0031323;GO:0031324;GO:0031329;GO:0031330;GO:0032101;GO:0032102;GO:0032104;GO:0032105;GO:0032107;GO:0032108;GO:0042592;GO:0043170;GO:0044237;GO:0044238;GO:0044260;GO:0044267;GO:0045454;GO:0048519;GO:0048523;GO:0048583;GO:0048585;GO:…	catalytic activity;flavin-linked sulfhydryl oxidase activity;intramolecular oxidoreductase activity;intramolecular oxidoreductase activity, interconverting keto- and enol-groups;intramolecular oxidoreductase activity, transposing S-S bonds;isomerase activity;oxidoreductase activity;oxidoreductase activity, acting on a sulfur group of donors;oxidoreductase activity, acting on a sulfur group of don…	GO:0003756;GO:0003824;GO:0016491;GO:0016667;GO:0016670;GO:0016853;GO:0016860;GO:0016862;GO:0016864;GO:0016971;GO:0016972	cell part;cytoplasmic part;extracellular membrane-bounded organelle;extracellular organelle;extracellular region part;extracellular space;extracellular vesicular exosome;Golgi apparatus;Golgi apparatus part;integral to Golgi membrane;integral to membrane;integral to organelle membrane;intercellular bridge;intracellular membrane-bounded organelle;intracellular organelle;intracellular organelle par…	GO:0005615;GO:0005794;GO:0016021;GO:0030173;GO:0031224;GO:0031228;GO:0031300;GO:0031301;GO:0031982;GO:0031988;GO:0043226;GO:0043227;GO:0043229;GO:0043230;GO:0043231;GO:0044421;GO:0044422;GO:0044424;GO:0044425;GO:0044431;GO:0044444;GO:0044446;GO:0044464;GO:0045171;GO:0065010;GO:0070062			ACEVEDO_LIVER_CANCER_WITH_H3K27ME3_UP;ALFANO_MYC_TARGETS;BIOPOLYMER_METABOLIC_PROCESS;BIOPOLYMER_MODIFICATION;BLUM_RESPONSE_TO_SALIRASIB_UP;BOCHKIS_FOXA2_TARGETS;BORCZUK_MALIGNANT_MESOTHELIOMA_UP;BOYAULT_LIVER_CANCER_SUBCLASS_G56_DN;BREDEMEYER_RAG_SIGNALING_VIA_ATM_NOT_VIA_NFKB_UP;BROWN_MYELOID_CELL_DEVELOPMENT_UP;BRUINS_UVC_RESPONSE_VIA_TP53_GROUP_B;BYSTRYKH_HEMATOPOIESIS_STEM_CELL_QTL_TRANS;CAT…	+	SSA/P_DH	18	18	18	31.5	31.5	31.5	82.577	0	90.579	5247000000	206	0.00377499	0.277929	1.21245	UP	5.09848	O00391	O00391	Sulfhydryl oxidase 1	QSOX1	118
30.023	29.232	29.9738	30.0496	29.6933	30.2223	29.7435	30.045	29.52	29.8518	29.3775	29.0879	29.0475				antigen processing and presentation;antigen processing and presentation of exogenous antigen;antigen processing and presentation of exogenous peptide antigen;antigen processing and presentation of exogenous peptide antigen via MHC class I;antigen processing and presentation of exogenous peptide antigen via MHC class I, TAP-dependent;antigen processing and presentation of peptide antigen;antigen p…	GO:0002376;GO:0002474;GO:0002478;GO:0002479;GO:0006605;GO:0006612;GO:0006613;GO:0006614;GO:0006620;GO:0006810;GO:0006886;GO:0006950;GO:0006984;GO:0006986;GO:0006996;GO:0007029;GO:0007165;GO:0008152;GO:0009987;GO:0010033;GO:0015031;GO:0016043;GO:0016049;GO:0019538;GO:0019882;GO:0019884;GO:0030968;GO:0033554;GO:0034097;GO:0034341;GO:0034620;GO:0034976;GO:0035966;GO:0035967;GO:0040007;GO:0042221;GO:…	binding;ribonucleoprotein binding;ribosome binding	GO:0005488;GO:0043021;GO:0043022	cell part;cytoplasmic part;cytosol;endoplasmic reticulum;endoplasmic reticulum part;integral to endoplasmic reticulum membrane;integral to membrane;integral to organelle membrane;intracellular membrane-bounded organelle;intracellular organelle;intracellular organelle part;intracellular part;intrinsic to endoplasmic reticulum membrane;intrinsic to membrane;intrinsic to organelle membrane;membrane;…	GO:0005783;GO:0005791;GO:0005829;GO:0016020;GO:0016021;GO:0030176;GO:0031224;GO:0031227;GO:0031300;GO:0031301;GO:0043226;GO:0043227;GO:0043229;GO:0043231;GO:0044422;GO:0044424;GO:0044425;GO:0044432;GO:0044444;GO:0044446;GO:0044464	Phagosome;Protein export;Protein processing in endoplasmic reticulum;Vibrio cholerae infection	ko03060;ko04141;ko04145;ko05110	AAGCACA,MIR-218;BERENJENO_ROCK_SIGNALING_NOT_VIA_RHOA_UP;CACTGCC,MIR-34A,MIR-34C,MIR-449;CACTGTG,MIR-128A,MIR-128B;CAFFAREL_RESPONSE_TO_THC_24HR_3_UP;CAMP_UP.V1_UP;CHIANG_LIVER_CANCER_SUBCLASS_UNANNOTATED_DN;chr3q21;CTTTGT_V$LEF1_Q2;DAIRKEE_CANCER_PRONE_RESPONSE_BPA_E2;FALVELLA_SMOKERS_WITH_LUNG_CANCER;FEVR_CTNNB1_TARGETS_UP;GAZDA_DIAMOND_BLACKFAN_ANEMIA_PROGENITOR_DN;GGAANCGGAANY_UNKNOWN;GRADE_C…	+	SSA/P_DH	5	5	5	11.3	11.3	11.3	52.264	0.00025988	20.049	6531200000	121	0.00380305	0.794071	1.73396	UP	5.08972	P61619;Q9H9S3	P61619	Protein transport protein Sec61 subunit alpha isoform 1	SEC61A1	2257
30.8692	30.0037	30.344	30.6491	30.4023	30.445	31.0907	30.9484	29.9443	30.6812	30.9915	29.6684	29.9093				cellular component assembly;cellular component assembly at cellular level;cellular component organization;cellular component organization at cellular level;cellular component organization or biogenesis;cellular component organization or biogenesis at cellular level;cellular macromolecular complex assembly;cellular macromolecular complex subunit organization;cellular macromolecule metabolic proces…	GO:0000375;GO:0000377;GO:0000389;GO:0000398;GO:0006139;GO:0006376;GO:0006396;GO:0006397;GO:0006807;GO:0008152;GO:0008380;GO:0009987;GO:0010467;GO:0016043;GO:0016070;GO:0016071;GO:0022607;GO:0022618;GO:0034621;GO:0034622;GO:0034641;GO:0043170;GO:0043933;GO:0044237;GO:0044238;GO:0044260;GO:0065003;GO:0071826;GO:0071840;GO:0071841;GO:0071842;GO:0071844;GO:0090304	binding;cation binding;ion binding;metal ion binding;transition metal ion binding;zinc ion binding	GO:0005488;GO:0008270;GO:0043167;GO:0043169;GO:0046872;GO:0046914	catalytic step 2 spliceosome;cell part;intracellular organelle part;intracellular part;macromolecular complex;nuclear body;nuclear part;nuclear speck;nucleoplasm;nucleoplasm part;organelle part;ribonucleoprotein complex;spliceosomal complex	GO:0005654;GO:0005681;GO:0016604;GO:0016607;GO:0030529;GO:0032991;GO:0044422;GO:0044424;GO:0044428;GO:0044446;GO:0044451;GO:0044464;GO:0071013	Spliceosome	ko03040	BERENJENO_TRANSFORMED_BY_RHOA_UP;BIOPOLYMER_METABOLIC_PROCESS;BLALOCK_ALZHEIMERS_DISEASE_UP;BOYLAN_MULTIPLE_MYELOMA_C_D_UP;CASORELLI_ACUTE_PROMYELOCYTIC_LEUKEMIA_DN;CELLULAR_COMPONENT_ASSEMBLY;chr1p;DIAZ_CHRONIC_MEYLOGENOUS_LEUKEMIA_UP;DODD_NASOPHARYNGEAL_CARCINOMA_DN;FEVR_CTNNB1_TARGETS_DN;GRADE_COLON_CANCER_UP;GSE11057_NAIVE_CD4_VS_PBMC_CD4_TCELL_UP;GSE1460_INTRATHYMIC_T_PROGENITOR_VS_NAIVE_CD4…	+	SSA/P_DH	16	16	16	46.3	46.3	46.3	58.848	0	323.31	6469800000	252	0.00396292	0.608643	1.52482	UP	5.04118	Q12874	Q12874	Splicing factor 3A subunit 3	SF3A3	2640
32.6921	32.0005	32.4373	32.5705	32.358	32.6089	32.6373	32.6184	32.0042	32.6044	32.4042	31.5515	31.914				adult behavior;adult locomotory behavior;anatomical structure maturation;behavior;cellular component organization;cellular component organization at cellular level;cellular component organization or biogenesis;cellular component organization or biogenesis at cellular level;cellular process;cerebellar Purkinje cell layer maturation;COPI coating of Golgi vesicle;developmental maturation;development…	GO:0006810;GO:0006886;GO:0006890;GO:0006901;GO:0006996;GO:0007610;GO:0007626;GO:0008344;GO:0009987;GO:0015031;GO:0016043;GO:0016050;GO:0016192;GO:0021691;GO:0021700;GO:0030534;GO:0032501;GO:0032502;GO:0043473;GO:0045184;GO:0046907;GO:0048193;GO:0048200;GO:0048205;GO:0050896;GO:0051234;GO:0051649;GO:0061024;GO:0071695;GO:0071840;GO:0071841;GO:0071842			AP-type membrane coat adaptor complex;cell part;clathrin adaptor complex;COPI vesicle coat;cytoplasm;cytoplasmic part;cytoplasmic vesicle part;cytosol;endoplasmic reticulum;Golgi apparatus;Golgi apparatus part;intracellular membrane-bounded organelle;intracellular organelle;intracellular organelle part;intracellular part;macromolecular complex;membrane;membrane coat;membrane part;membrane-bounded…	GO:0005737;GO:0005783;GO:0005794;GO:0005829;GO:0016020;GO:0030117;GO:0030119;GO:0030120;GO:0030126;GO:0030131;GO:0032991;GO:0043226;GO:0043227;GO:0043229;GO:0043231;GO:0043234;GO:0044422;GO:0044424;GO:0044425;GO:0044431;GO:0044433;GO:0044444;GO:0044446;GO:0044464			AAAGGGA,MIR-204,MIR-211;AACATTC,MIR-409-3P;AAGWWRNYGGC_UNKNOWN;ACATTCC,MIR-1,MIR-206;BLALOCK_ALZHEIMERS_DISEASE_DN;BLALOCK_ALZHEIMERS_DISEASE_INCIPIENT_DN;CAGCAGG,MIR-370;CCAWNWWNNNGGC_UNKNOWN;CELLULAR_LOCALIZATION;chr11q23;CHYLA_CBFA2T3_TARGETS_DN;COATED_MEMBRANE;COATED_VESICLE;COATED_VESICLE_MEMBRANE;CYCLIN_D1_KE_.V1_UP;CYCLIN_D1_UP.V1_UP;CYTOPLASM;CYTOPLASMIC_MEMBRANE_BOUND_VESICLE;CYTOPLASMIC…	+	SSA/P_DH	26	26	26	51.7	51.7	51.7	57.21	0	304.68	26254000000	591	0.00398388	0.682665	1.6051	UP	5.03498	P48444	P48444	Coatomer subunit delta	ARCN1	1901
31.6053	31.379	31.9142	31.7882	31.9951	31.5801	31.9208	31.8996	31.2258	31.9365	31.8791	31.2222	31.288				adherens junction organization;anatomical structure development;anatomical structure formation involved in morphogenesis;anatomical structure morphogenesis;apoptosis;biological adhesion;biological regulation;calcium-dependent cell-cell adhesion;cell adhesion;cell death;cell development;cell differentiation;cell junction assembly;cell junction organization;cell morphogenesis;cell morphogenesis inv…	GO:0000902;GO:0000904;GO:0001101;GO:0001829;GO:0002064;GO:0002066;GO:0002682;GO:0003008;GO:0003382;GO:0006355;GO:0006461;GO:0006915;GO:0006921;GO:0007009;GO:0007043;GO:0007155;GO:0007156;GO:0007162;GO:0007165;GO:0007264;GO:0007416;GO:0007600;GO:0007605;GO:0008104;GO:0008152;GO:0008219;GO:0008285;GO:0009636;GO:0009653;GO:0009719;GO:0009889;GO:0009891;GO:0009893;GO:0009966;GO:0009968;GO:0009987;GO:…	ankyrin binding;beta-catenin binding;binding;calcium ion binding;cation binding;cell adhesion molecule binding;cytoskeletal protein binding;gamma-catenin binding;glycoprotein binding;GTPase activating protein binding;ion binding;metal ion binding;protein binding	GO:0001948;GO:0005488;GO:0005509;GO:0005515;GO:0008013;GO:0008092;GO:0030506;GO:0032794;GO:0043167;GO:0043169;GO:0045295;GO:0046872;GO:0050839	actin cytoskeleton;adherens junction;aggresome;anchoring junction;apical junction complex;apical part of cell;axon part;axon terminus;basolateral plasma membrane;catenin complex;cell junction;cell part;cell projection part;cell surface;cell-cell adherens junction;cell-cell junction;cell-substrate adherens junction;cell-substrate junction;cytoplasm;cytoplasmic part;cytoskeleton;endosome;extracellu…	GO:0005576;GO:0005737;GO:0005768;GO:0005802;GO:0005856;GO:0005886;GO:0005911;GO:0005912;GO:0005913;GO:0005924;GO:0005925;GO:0009898;GO:0009986;GO:0015629;GO:0016020;GO:0016021;GO:0016234;GO:0016235;GO:0016323;GO:0016328;GO:0016342;GO:0019897;GO:0019898;GO:0030054;GO:0030055;GO:0031224;GO:0031982;GO:0031988;GO:0032991;GO:0033267;GO:0033268;GO:0043219;GO:0043220;GO:0043226;GO:0043227;GO:0043228;GO:…	Adherens junction;Bacterial invasion of epithelial cells;Bladder cancer;Cell adhesion molecules (CAMs);Endometrial cancer;Melanoma;Pathogenic Escherichia coli infection;Pathways in cancer;Thyroid cancer	ko04514;ko04520;ko05100;ko05130;ko05200;ko05213;ko05216;ko05218;ko05219	AACTTT_UNKNOWN;ACEVEDO_FGFR1_TARGETS_IN_PROSTATE_CANCER_MODEL_UP;ACTIN_CYTOSKELETON;ADHERENS_JUNCTION;AIGNER_ZEB1_TARGETS;AKL_HTLV1_INFECTION_DN;AMIT_SERUM_RESPONSE_240_MCF10A;BASAKI_YBX1_TARGETS_DN;BENPORATH_NANOG_TARGETS;BENPORATH_OCT4_TARGETS;BERTUCCI_INVASIVE_CARCINOMA_DUCTAL_VS_LOBULAR_UP;BIOCARTA_MTA3_PATHWAY;BIOCARTA_TGFB_PATHWAY;BOSCO_ALLERGEN_INDUCED_TH2_ASSOCIATED_MODULE;BOYAULT_LIVER_C…	+	SSA/P_DH	20	20	19	36.5	36.5	35.1	97.455	0	323.31	14725000000	397	0.00401384	0.531492	1.44542	UP	5.02619	P12830	P12830	Cadherin-1;E-Cad/CTF1;E-Cad/CTF2;E-Cad/CTF3	CDH1	1190
32.2192	31.1149	31.9783	31.8571	31.9822	32.5115	32.2193	31.8227	31.3295	32.0819	32.0451	30.903	31.4523				biological regulation;blood coagulation;carbohydrate metabolic process;cellular carbohydrate metabolic process;cellular component organization;cellular component organization at cellular level;cellular component organization or biogenesis;cellular component organization or biogenesis at cellular level;cellular macromolecule metabolic process;cellular metabolic process;cellular process;cellular pr…	GO:0005975;GO:0006457;GO:0006464;GO:0006486;GO:0006487;GO:0006810;GO:0006888;GO:0006996;GO:0007029;GO:0007030;GO:0007596;GO:0007599;GO:0008152;GO:0009987;GO:0010638;GO:0015031;GO:0016043;GO:0016192;GO:0018193;GO:0018196;GO:0018279;GO:0019538;GO:0032501;GO:0033043;GO:0043170;GO:0043412;GO:0043413;GO:0043687;GO:0044237;GO:0044238;GO:0044260;GO:0044262;GO:0044267;GO:0045184;GO:0046907;GO:0048193;GO:…	binding;carbohydrate binding;cation binding;ion binding;mannose binding;metal ion binding;monosaccharide binding;protein binding;sugar binding;unfolded protein binding	GO:0005488;GO:0005515;GO:0005529;GO:0005537;GO:0030246;GO:0043167;GO:0043169;GO:0046872;GO:0048029;GO:0051082	cell part;coated vesicle membrane;contractile fiber part;cytoplasmic part;cytoplasmic vesicle membrane;cytoplasmic vesicle part;endoplasmic reticulum membrane;endoplasmic reticulum part;endoplasmic reticulum-Golgi intermediate compartment;endoplasmic reticulum-Golgi intermediate compartment membrane;ER to Golgi transport vesicle membrane;extracellular membrane-bounded organelle;extracellular orga…	GO:0000139;GO:0005789;GO:0005793;GO:0012506;GO:0012507;GO:0016020;GO:0016021;GO:0030017;GO:0030658;GO:0030659;GO:0030662;GO:0031090;GO:0031224;GO:0031982;GO:0031988;GO:0033116;GO:0033643;GO:0033646;GO:0033655;GO:0043226;GO:0043227;GO:0043229;GO:0043230;GO:0043231;GO:0044217;GO:0044220;GO:0044421;GO:0044422;GO:0044424;GO:0044425;GO:0044431;GO:0044432;GO:0044433;GO:0044444;GO:0044446;GO:0044449;GO:…	Protein processing in endoplasmic reticulum	ko04141	BASAKI_YBX1_TARGETS_DN;BLOOD_COAGULATION;BRUINS_UVC_RESPONSE_VIA_TP53_GROUP_A;CARBOHYDRATE_BINDING;CCAATNNSNNNGCG_UNKNOWN;CELLULAR_LOCALIZATION;CELLULAR_MACROMOLECULE_METABOLIC_PROCESS;CELLULAR_PROTEIN_METABOLIC_PROCESS;CHIN_BREAST_CANCER_COPY_NUMBER_DN;chr18q21;COAGULATION;CYTOPLASM;CYTOPLASMIC_PART;DIAZ_CHRONIC_MEYLOGENOUS_LEUKEMIA_UP;DODD_NASOPHARYNGEAL_CARCINOMA_DN;ENDOMEMBRANE_SYSTEM;ENDOPLA…	+	SSA/P_DH	11	11	11	27.6	27.6	27.6	57.548	0	231.81	25990000000	420	0.00408589	0.990596	1.98701	UP	5.00537	P49257	P49257	Protein ERGIC-53	LMAN1	1930
29.758	28.7546	30.2152	29.9548	29.6734	29.9285	30.7052	29.956	29.286	29.9784	29.7609	28.3449	28.9281				actin cytoskeleton organization;actin filament organization;actin filament polymerization;actin filament-based process;actin polymerization or depolymerization;biological regulation;cell projection organization;cellular component assembly;cellular component assembly at cellular level;cellular component organization;cellular component organization at cellular level;cellular component organization …	GO:0003008;GO:0006461;GO:0006996;GO:0007010;GO:0007015;GO:0007165;GO:0007264;GO:0007600;GO:0007605;GO:0008104;GO:0008154;GO:0008360;GO:0009719;GO:0009987;GO:0010033;GO:0010243;GO:0010522;GO:0010959;GO:0014075;GO:0016043;GO:0022603;GO:0022604;GO:0022607;GO:0030029;GO:0030030;GO:0030036;GO:0030041;GO:0030334;GO:0030335;GO:0031175;GO:0032501;GO:0032844;GO:0032879;GO:0032886;GO:0033036;GO:0033365;GO:…	binding;ion channel binding;protein binding;receptor binding	GO:0005102;GO:0005488;GO:0005515;GO:0044325	cell part;cell projection;cell projection membrane;cell projection part;cytoplasmic part;cytoskeletal part;cytosol;intracellular non-membrane-bounded organelle;intracellular organelle;intracellular organelle part;intracellular part;leading edge membrane;membrane part;mitotic spindle;neuron projection;non-membrane-bounded organelle;organelle;organelle part;plasma membrane part;ruffle membrane;spin…	GO:0005819;GO:0005829;GO:0031253;GO:0031256;GO:0032587;GO:0042995;GO:0043005;GO:0043226;GO:0043228;GO:0043229;GO:0043232;GO:0044422;GO:0044424;GO:0044425;GO:0044430;GO:0044444;GO:0044446;GO:0044459;GO:0044463;GO:0044464;GO:0072686	Focal adhesion;Regulation of actin cytoskeleton;Shigellosis	ko04510;ko04810;ko05131	AACTTT_UNKNOWN;ACCAAAG,MIR-9;ACEVEDO_LIVER_CANCER_DN;ACEVEDO_NORMAL_TISSUE_ADJACENT_TO_LIVER_TUMOR_DN;AGGAAGC,MIR-516-3P;AMBROSINI_FLAVOPIRIDOL_TREATMENT_TP53;AMIT_EGF_RESPONSE_480_HELA;BERENJENO_TRANSFORMED_BY_RHOA_UP;BIOCARTA_ECM_PATHWAY;BIOCARTA_MAL_PATHWAY;BIOCARTA_RHO_PATHWAY;CACGTG_V$MYC_Q2;CAGGTA_V$AREB6_01;CATRRAGC_UNKNOWN;chr5q31;GGGAGGRR_V$MAZ_Q6;GGGCGGR_V$SP1_Q6;GRADE_COLON_CANCER_UP;G…	+	SSA/P_DH	26	26	26	28.5	28.5	28.5	141.35	0	323.31	4116700000	225	0.00413336	1.21231	2.31708	UP	4.99188	O60610	O60610	Protein diaphanous homolog 1	DIAPH1	439
33.4069	33.0442	33.844	33.5325	33.7517	33.9218	33.0373	32.9494	33.3811	33.884	33.509	32.6962	32.7732				aging;biosynthetic process;carbohydrate metabolic process;cellular biosynthetic process;cellular carbohydrate metabolic process;cellular macromolecule biosynthetic process;cellular macromolecule metabolic process;cellular metabolic process;cellular process;cellular protein metabolic process;cotranslational protein targeting to membrane;developmental process;establishment of localization;establish…	GO:0005975;GO:0006412;GO:0006464;GO:0006486;GO:0006487;GO:0006605;GO:0006612;GO:0006613;GO:0006614;GO:0006810;GO:0006886;GO:0007568;GO:0008152;GO:0009058;GO:0009059;GO:0009987;GO:0010467;GO:0015031;GO:0018193;GO:0018196;GO:0018279;GO:0019538;GO:0032502;GO:0034645;GO:0042221;GO:0042493;GO:0043170;GO:0043412;GO:0043413;GO:0043687;GO:0044237;GO:0044238;GO:0044249;GO:0044260;GO:0044262;GO:0044267;GO:…	binding;catalytic activity;ribonucleoprotein binding;ribosome binding;transferase activity;transferase activity, transferring glycosyl groups	GO:0003824;GO:0005488;GO:0016740;GO:0016757;GO:0043021;GO:0043022	autophagic vacuole membrane;cell part;cytoplasmic part;endoplasmic reticulum;endoplasmic reticulum membrane;endoplasmic reticulum part;integral to membrane;intracellular membrane-bounded organelle;intracellular organelle;intracellular organelle part;intracellular part;intrinsic to membrane;macromolecular complex;membrane;membrane part;membrane-bounded organelle;nucleus;oligosaccharyltransferase c…	GO:0000421;GO:0005634;GO:0005774;GO:0005783;GO:0005789;GO:0005791;GO:0008250;GO:0016020;GO:0016021;GO:0031090;GO:0031224;GO:0032991;GO:0043226;GO:0043227;GO:0043229;GO:0043231;GO:0043234;GO:0044422;GO:0044424;GO:0044425;GO:0044432;GO:0044437;GO:0044444;GO:0044446;GO:0044464	N-Glycan biosynthesis;Protein processing in endoplasmic reticulum;Various types of N-glycan biosynthesis	ko00510;ko00513;ko04141	ACEVEDO_LIVER_CANCER_UP;ACEVEDO_NORMAL_TISSUE_ADJACENT_TO_LIVER_TUMOR_UP;BAELDE_DIABETIC_NEPHROPATHY_DN;BARRIER_COLON_CANCER_RECURRENCE_UP;BIOCARTA_PROTEASOME_PATHWAY;BIOPOLYMER_METABOLIC_PROCESS;BIOPOLYMER_MODIFICATION;BLALOCK_ALZHEIMERS_DISEASE_DN;BLALOCK_ALZHEIMERS_DISEASE_INCIPIENT_DN;BOYAULT_LIVER_CANCER_SUBCLASS_G2;CAIRO_HEPATOBLASTOMA_CLASSES_UP;CELLULAR_MACROMOLECULE_METABOLIC_PROCESS;CEL…	+	SSA/P_DH	23	23	23	60.7	60.7	60.7	69.283	0	323.31	51642000000	833	0.00434002	0.909579	1.8785	UP	4.93521	P04844	P04844	Dolichyl-diphosphooligosaccharide--protein glycosyltransferase subunit 2	RPN2	928
33.379	31.3064	33.9772	33.6298	32.8186	33.2854	32.3487	33.2732	31.3939	34.018	33.3854	NaN	NaN						binding;carbohydrate binding;glycosaminoglycan binding;heparin binding;mannan binding;pattern binding;polysaccharide binding	GO:0001871;GO:0005488;GO:0005539;GO:0008201;GO:0030246;GO:0030247;GO:2001065	cell part;cytoplasm;extracellular region;intracellular part	GO:0005576;GO:0005737;GO:0044424;GO:0044464			AUNG_GASTRIC_CANCER;chr1p13;FEVR_CTNNB1_TARGETS_DN;GATAAGR_V$GATA_C;GSE11057_NAIVE_VS_CENT_MEMORY_CD4_TCELL_UP;GSE11057_NAIVE_VS_MEMORY_CD4_TCELL_UP;GSE25087_FETAL_VS_ADULT_TCONV_UP;GSE26495_NAIVE_VS_PD1HIGH_CD8_TCELL_UP;GSE29615_CTRL_VS_DAY7_LAIV_FLU_VACCINE_PBMC_UP;GSE32423_MEMORY_VS_NAIVE_CD8_TCELL_UP;MARTENS_TRETINOIN_RESPONSE_UP;SABATES_COLORECTAL_ADENOMA_UP;V$CIZ_01;V$GATA1_02;V$GATA6_01;VE…	+	SSA/P_DH	8	8	8	61.4	61.4	61.4	18.23	0	323.31	23085000000	226	0.00436927	2.40999	5.31471	UP	7.81033	Q9BYZ8	Q9BYZ8	Regenerating islet-derived protein 4	REG4	4772
29.1701	NaN	29.7056	29.6512	28.4387	30.108	NaN	NaN	28.2343	30.3308	28.0876	NaN	28.1209				anatomical structure formation involved in morphogenesis;angiogenesis;biological regulation;catabolic process;cation homeostasis;cell communication;cell death;cell proliferation;cellular catabolic process;cellular cation homeostasis;cellular chemical homeostasis;cellular component assembly;cellular component organization;cellular component organization or biogenesis;cellular homeostasis;cellular …	GO:0000302;GO:0001525;GO:0001666;GO:0001817;GO:0001818;GO:0001935;GO:0002246;GO:0002682;GO:0002683;GO:0002684;GO:0002685;GO:0002686;GO:0002694;GO:0002695;GO:0002697;GO:0002698;GO:0002699;GO:0002700;GO:0002701;GO:0002703;GO:0002718;GO:0002719;GO:0002886;GO:0003008;GO:0003012;GO:0006355;GO:0006357;GO:0006461;GO:0006778;GO:0006787;GO:0006788;GO:0006807;GO:0006810;GO:0006873;GO:0006875;GO:0006879;GO:…	binding;catalytic activity;cation binding;enzyme binding;heme binding;heme oxygenase (decyclizing) activity;hydrolase activity;hydrolase activity, acting on ester bonds;identical protein binding;ion binding;iron ion binding;lipase activity;metal ion binding;molecular transducer activity;oxidoreductase activity;oxidoreductase activity, acting on paired donors, with incorporation or reduction of mo…	GO:0003824;GO:0004392;GO:0004620;GO:0004630;GO:0004871;GO:0005488;GO:0005506;GO:0005515;GO:0008081;GO:0016298;GO:0016491;GO:0016705;GO:0016787;GO:0016788;GO:0019899;GO:0020037;GO:0042578;GO:0042802;GO:0042803;GO:0043167;GO:0043169;GO:0046872;GO:0046906;GO:0046914;GO:0046983;GO:0060089	caveola;cell part;cytoplasmic part;cytosol;endoplasmic reticulum;endoplasmic reticulum membrane;endoplasmic reticulum part;extracellular region part;extracellular space;intracellular membrane-bounded organelle;intracellular non-membrane-bounded organelle;intracellular organelle;intracellular organelle part;intracellular part;membrane;membrane part;membrane raft;membrane-bounded organelle;non-memb…	GO:0005615;GO:0005634;GO:0005730;GO:0005783;GO:0005789;GO:0005829;GO:0005901;GO:0016020;GO:0031090;GO:0043226;GO:0043227;GO:0043228;GO:0043229;GO:0043231;GO:0043232;GO:0044421;GO:0044422;GO:0044424;GO:0044425;GO:0044428;GO:0044432;GO:0044444;GO:0044446;GO:0044459;GO:0044464;GO:0045121;GO:0048471	Mineral absorption;Porphyrin and chlorophyll metabolism	ko00860;ko04978	AAGCACA,MIR-218;ABRAHAM_ALPC_VS_MULTIPLE_MYELOMA_UP;BENPORATH_SOX2_TARGETS;BIOCARTA_IL10_PATHWAY;BLALOCK_ALZHEIMERS_DISEASE_UP;BROWNE_HCMV_INFECTION_14HR_UP;BUYTAERT_PHOTODYNAMIC_THERAPY_STRESS_UP;CACGTG_V$MYC_Q2;CAGCTG_V$AP4_Q5;CAHOY_ASTROGLIAL;CAIRO_LIVER_DEVELOPMENT_DN;CELL_FRACTION;CHO_NR4A1_TARGETS;chr22q12;CHUANG_OXIDATIVE_STRESS_RESPONSE_UP;CONCANNON_APOPTOSIS_BY_EPOXOMICIN_UP;CREIGHTON_EN…	+	SSA/P_DH	9	9	9	46.2	46.2	46.2	32.818	0	45.333	2275400000	53	0.0043928	1.87057	3.65677	UP	7.79581	P09601	P09601	Heme oxygenase 1	HMOX1	1090
30.2656	29.0829	31.1051	30.7594	29.9925	30.7863	30.8785	30.5377	29.8976	31.0863	30.7708	30.0687	29.6466				amine metabolic process;carboxylic acid metabolic process;cellular amine metabolic process;cellular amino acid metabolic process;cellular ketone metabolic process;cellular metabolic process;cellular nitrogen compound metabolic process;cellular process;metabolic process;nitrogen compound metabolic process;organic acid metabolic process;oxoacid metabolic process;primary metabolic process;small mole…	GO:0006082;GO:0006520;GO:0006805;GO:0006807;GO:0008152;GO:0009308;GO:0009987;GO:0019752;GO:0034641;GO:0042180;GO:0043436;GO:0044106;GO:0044237;GO:0044238;GO:0044281	aminoacylase activity;binding;catalytic activity;cation binding;hydrolase activity;hydrolase activity, acting on carbon-nitrogen (but not peptide) bonds;hydrolase activity, acting on carbon-nitrogen (but not peptide) bonds, in linear amides;ion binding;metal ion binding;metallopeptidase activity;peptidase activity;peptidase activity, acting on L-amino acid peptides	GO:0003824;GO:0004046;GO:0005488;GO:0008233;GO:0008237;GO:0016787;GO:0016810;GO:0016811;GO:0043167;GO:0043169;GO:0046872;GO:0070011	cell part;cytoplasmic part;cytosol;extracellular membrane-bounded organelle;extracellular organelle;extracellular region part;extracellular vesicular exosome;intracellular part;membrane-bounded organelle;membrane-bounded vesicle;organelle;vesicle	GO:0005829;GO:0031982;GO:0031988;GO:0043226;GO:0043227;GO:0043230;GO:0044421;GO:0044424;GO:0044444;GO:0044464;GO:0065010;GO:0070062	Arginine and proline metabolism	ko00330	AKT_UP_MTOR_DN.V1_DN;BAELDE_DIABETIC_NEPHROPATHY_UP;BARIS_THYROID_CANCER_DN;BOYLAN_MULTIPLE_MYELOMA_C_D_UP;BROWNE_HCMV_INFECTION_16HR_DN;BROWNE_HCMV_INFECTION_48HR_DN;CACGTG_V$MYC_Q2;CHANG_CORE_SERUM_RESPONSE_DN;CHEN_METABOLIC_SYNDROM_NETWORK;chr3p21;CTTTGT_V$LEF1_Q2;CYTOPLASM;CYTOPLASMIC_PART;CYTOSOL;DELYS_THYROID_CANCER_UP;DIAZ_CHRONIC_MEYLOGENOUS_LEUKEMIA_UP;FLECHNER_BIOPSY_KIDNEY_TRANSPLANT_R…	+	SSA/P_DH	15	15	15	47.5	47.5	47.5	45.884	0	199.96	8782200000	222	0.00446205	1.31861	2.49426	UP	4.9032	Q03154	Q03154	Aminoacylase-1	ACY1	2518
32.2171	31.7229	32.2434	32.0849	31.8773	32.2502	32.8216	32.4189	32.0474	32.3175	32.2594	31.7519	31.8192				biological regulation;biosynthetic process;catabolic process;cell surface receptor linked signaling pathway;cellular biosynthetic process;cellular catabolic process;cellular macromolecule biosynthetic process;cellular macromolecule catabolic process;cellular macromolecule metabolic process;cellular metabolic process;cellular nitrogen compound metabolic process;cellular process;cellular protein me…	GO:0000184;GO:0000288;GO:0000289;GO:0000956;GO:0006139;GO:0006396;GO:0006397;GO:0006401;GO:0006402;GO:0006412;GO:0006413;GO:0006417;GO:0006446;GO:0006807;GO:0007165;GO:0007166;GO:0007167;GO:0007169;GO:0008152;GO:0008286;GO:0009056;GO:0009057;GO:0009058;GO:0009059;GO:0009719;GO:0009725;GO:0009889;GO:0009987;GO:0010033;GO:0010467;GO:0010468;GO:0010556;GO:0010608;GO:0016032;GO:0016070;GO:0016071;GO:…	binding;nucleic acid binding;RNA binding;translation factor activity, nucleic acid binding;translation initiation factor activity	GO:0003676;GO:0003723;GO:0003743;GO:0005488;GO:0008135	cell part;cytoplasmic part;cytosol;eukaryotic translation initiation factor 4F complex;intracellular part;macromolecular complex;membrane;protein complex	GO:0005829;GO:0016020;GO:0016281;GO:0032991;GO:0043234;GO:0044424;GO:0044444;GO:0044464	RNA transport;Viral myocarditis	ko03013;ko05416	AAAYWAACM_V$HFH4_01;AACTTT_UNKNOWN;ACTGCAG,MIR-17-3P;BASSO_B_LYMPHOCYTE_NETWORK;BIOCARTA_EIF_PATHWAY;BIOCARTA_EIF4_PATHWAY;BIOCARTA_MTOR_PATHWAY;BYSTROEM_CORRELATED_WITH_IL5_DN;BYSTRYKH_HEMATOPOIESIS_STEM_CELL_AND_BRAIN_QTL_TRANS;CACGTG_V$MYC_Q2;CAGGTA_V$AREB6_01;CCTGCTG,MIR-214;CGCTGCT,MIR-503;CHANG_CORE_SERUM_RESPONSE_UP;CTTTGA_V$LEF1_Q2;CTTTGT_V$LEF1_Q2;CYCLIN_D1_UP.V1_DN;CYTOPLASM;CYTOPLASMIC…	+	SSA/P_DH	35	35	31	29.3	29.3	26.7	175.49	0	323.31	18625000000	526	0.00456714	0.435004	1.35191	UP	4.87644	Q04637;REV__Q8NEG2	Q04637	Eukaryotic translation initiation factor 4 gamma 1	EIF4G1	2531
30.3636	29.6993	30.0729	30.5263	30.4467	30.1609	30.9977	30.7309	29.8173	30.1562	30.5299	29.7783	29.9467				apoptosis;biological regulation;cell death;cellular process;death;negative regulation of apoptosis;negative regulation of biological process;negative regulation of cell death;negative regulation of cellular process;negative regulation of fibroblast apoptosis;negative regulation of programmed cell death;programmed cell death;regulation of apoptosis;regulation of biological process;regulation of ce…	GO:0006915;GO:0008219;GO:0009987;GO:0010941;GO:0012501;GO:0016265;GO:0042981;GO:0043066;GO:0043067;GO:0043069;GO:0048519;GO:0048523;GO:0050789;GO:0050794;GO:0060548;GO:0065007;GO:2000269;GO:2000270	binding;fibroblast growth factor binding;growth factor binding;protein binding	GO:0005488;GO:0005515;GO:0017134;GO:0019838	cell part;cytoplasm;intracellular membrane-bounded organelle;intracellular organelle;intracellular organelle part;intracellular part;macromolecular complex;membrane;membrane-bounded organelle;nuclear part;nucleoplasm;nucleus;organelle;organelle part;ribonucleoprotein complex;spliceosomal complex	GO:0005634;GO:0005654;GO:0005681;GO:0005737;GO:0016020;GO:0030529;GO:0032991;GO:0043226;GO:0043227;GO:0043229;GO:0043231;GO:0044422;GO:0044424;GO:0044428;GO:0044446;GO:0044464			AAACCAC,MIR-140;AAGCCAT,MIR-135A,MIR-135B;AFFAR_YY1_TARGETS_DN;ANTI_APOPTOSIS;APOPTOSIS_GO;ATGTTTC,MIR-494;BHATI_G2M_ARREST_BY_2METHOXYESTRADIOL_UP;BMI1_DN.V1_DN;BMI1_DN_MEL18_DN.V1_DN;CATTTCA,MIR-203;CELL_DEVELOPMENT;CHARAFE_BREAST_CANCER_LUMINAL_VS_BASAL_UP;chr11p12;CREIGHTON_ENDOCRINE_THERAPY_RESISTANCE_2;CTTTGCA,MIR-527;CTTTGTA,MIR-524;DAZARD_RESPONSE_TO_UV_NHEK_UP;DIAZ_CHRONIC_MEYLOGENOUS_LE…	+	SSA/P_DH	14	14	14	37.8	37.8	37.8	59.004	0	265.25	8099800000	214	0.0045877	0.319579	1.24797	UP	4.87129	Q9BZZ5	Q9BZZ5	Apoptosis inhibitor 5	API5	4794
29.9224	29.3163	30.0032	30.5884	29.2254	30.0161	28.8709	29.5928	28.9962	30.1152	29.7537	29.4996	29.5186				biological regulation;cellular component organization;cellular component organization at cellular level;cellular component organization or biogenesis;cellular component organization or biogenesis at cellular level;cellular membrane fusion;cellular membrane organization;cellular process;cholesterol efflux;cholesterol transport;establishment of localization;establishment of localization in cell;est…	GO:0006810;GO:0006869;GO:0006886;GO:0006906;GO:0006944;GO:0006996;GO:0009987;GO:0010468;GO:0010608;GO:0015031;GO:0015918;GO:0016043;GO:0016044;GO:0016050;GO:0019222;GO:0022406;GO:0030301;GO:0031647;GO:0033344;GO:0045184;GO:0046907;GO:0048278;GO:0048284;GO:0050789;GO:0050821;GO:0051234;GO:0051649;GO:0060255;GO:0061024;GO:0061025;GO:0065007;GO:0065008;GO:0071702;GO:0071840;GO:0071841;GO:0071842	binding;protein binding;SNAP receptor activity;SNARE binding	GO:0000149;GO:0005484;GO:0005488;GO:0005515	cell part;cytoplasmic membrane-bounded vesicle;cytoplasmic part;cytoplasmic vesicle;endocytic vesicle;endomembrane system;endosomal part;endosome membrane;extracellular membrane-bounded organelle;extracellular organelle;extracellular region part;extracellular vesicular exosome;Golgi apparatus part;Golgi membrane;integral to membrane;intracellular membrane-bounded organelle;intracellular organelle…	GO:0000139;GO:0010008;GO:0012505;GO:0016020;GO:0016021;GO:0016023;GO:0030139;GO:0031090;GO:0031201;GO:0031224;GO:0031410;GO:0031982;GO:0031988;GO:0032991;GO:0043226;GO:0043227;GO:0043229;GO:0043230;GO:0043231;GO:0043234;GO:0044421;GO:0044422;GO:0044424;GO:0044425;GO:0044431;GO:0044440;GO:0044444;GO:0044446;GO:0044464;GO:0045121;GO:0045335;GO:0065010;GO:0070062	Phagosome	ko04145	AATGTGA,MIR-23A,MIR-23B;ACACTAC,MIR-142-3P;AMIT_SERUM_RESPONSE_120_MCF10A;BRUINS_UVC_RESPONSE_LATE;BYSTRYKH_HEMATOPOIESIS_STEM_CELL_AND_BRAIN_QTL_TRANS;CELLULAR_MACROMOLECULE_METABOLIC_PROCESS;CELLULAR_PROTEIN_METABOLIC_PROCESS;chr1p35;CREIGHTON_ENDOCRINE_THERAPY_RESISTANCE_5;CTTGTAT,MIR-381;CYTOPLASM;CYTOPLASMIC_MEMBRANE_BOUND_VESICLE;CYTOPLASMIC_PART;CYTOPLASMIC_VESICLE;ENDOCYTIC_VESICLE;ESTABL…	+	SSA/P_DH	7	7	7	42.4	42.4	42.4	31.642	0	93.435	2392900000	66	0.00459824	0.712157	1.63825	UP	4.86866	Q86Y82	Q86Y82	Syntaxin-12	STX12	3659
30.6279	30.3148	30.6081	31.7154	30.9121	30.7995	31.4234	31.6194	NaN	30.8115	NaN	30.1623	30.3152				biosynthetic process;catabolic process;cellular biosynthetic process;cellular catabolic process;cellular component disassembly;cellular component disassembly at cellular level;cellular component organization;cellular component organization at cellular level;cellular component organization or biogenesis;cellular component organization or biogenesis at cellular level;cellular macromolecular complex…	GO:0000184;GO:0000956;GO:0006139;GO:0006401;GO:0006402;GO:0006412;GO:0006413;GO:0006414;GO:0006415;GO:0006605;GO:0006612;GO:0006613;GO:0006614;GO:0006807;GO:0006810;GO:0006886;GO:0008152;GO:0009056;GO:0009057;GO:0009058;GO:0009059;GO:0009987;GO:0010467;GO:0015031;GO:0016032;GO:0016043;GO:0016070;GO:0016071;GO:0019058;GO:0019083;GO:0019538;GO:0022411;GO:0022414;GO:0022415;GO:0032774;GO:0032984;GO:…	binding;nucleic acid binding;RNA binding;structural constituent of ribosome;structural molecule activity	GO:0003676;GO:0003723;GO:0003735;GO:0005198;GO:0005488	cell part;cytoplasm;cytoplasmic part;cytosol;cytosolic large ribosomal subunit;extracellular membrane-bounded organelle;extracellular organelle;extracellular region part;extracellular vesicular exosome;intracellular non-membrane-bounded organelle;intracellular organelle;intracellular organelle part;intracellular part;large ribosomal subunit;macromolecular complex;membrane-bounded organelle;membra…	GO:0005730;GO:0005737;GO:0005829;GO:0015934;GO:0022625;GO:0030529;GO:0031982;GO:0031988;GO:0032991;GO:0043226;GO:0043227;GO:0043228;GO:0043229;GO:0043230;GO:0043232;GO:0044421;GO:0044422;GO:0044424;GO:0044428;GO:0044444;GO:0044446;GO:0044464;GO:0065010;GO:0070062	Ribosome	ko03010	AACTTT_UNKNOWN;BERTUCCI_INVASIVE_CARCINOMA_DUCTAL_VS_LOBULAR_DN;BHATI_G2M_ARREST_BY_2METHOXYESTRADIOL_DN;BILANGES_RAPAMYCIN_SENSITIVE_GENES;BIOSYNTHETIC_PROCESS;CELLULAR_BIOSYNTHETIC_PROCESS;CELLULAR_MACROMOLECULE_METABOLIC_PROCESS;CELLULAR_PROTEIN_METABOLIC_PROCESS;chr4q25;CTTTGT_V$LEF1_Q2;DAZARD_RESPONSE_TO_UV_NHEK_UP;DAZARD_UV_RESPONSE_CLUSTER_G1;GCM_NPM1;GCM_TPT1;GNF2_DDX5;GNF2_EIF3S6;GNF2_GL…	+	SSA/P_DH	3	3	3	20.5	20.5	20.5	13.293	0.00021336	10.713	11063000000	76	0.00464164	0.475584	1.39048	UP	5.71351	P49207	P49207	60S ribosomal protein L34	RPL34	1928
29.8189	28.555	29.2743	30.2787	30.0521	29.2601	29.6571	30.007	28.5707	29.6239	30.0885	27.8746	28.0514								cell part;cytoplasmic part;endosome;intracellular membrane-bounded organelle;intracellular organelle;intracellular organelle part;intracellular part;membrane;membrane-bounded organelle;mitochondrial inner membrane;mitochondrial membrane;mitochondrial part;organelle;organelle inner membrane;organelle membrane;organelle part	GO:0005743;GO:0005768;GO:0016020;GO:0019866;GO:0031090;GO:0031966;GO:0043226;GO:0043227;GO:0043229;GO:0043231;GO:0044422;GO:0044424;GO:0044429;GO:0044444;GO:0044446;GO:0044464			BRUECKNER_TARGETS_OF_MIRLET7A3_DN;BRUINS_UVC_RESPONSE_LATE;BRUINS_UVC_RESPONSE_VIA_TP53_GROUP_B;chr4p12;CREIGHTON_ENDOCRINE_THERAPY_RESISTANCE_3;GAUSSMANN_MLL_AF4_FUSION_TARGETS_E_UP;GSE11057_CD4_CENT_MEM_VS_PBMC_UP;GSE11057_CD4_EFF_MEM_VS_PBMC_UP;GSE11057_NAIVE_CD4_VS_PBMC_CD4_TCELL_UP;GSE11057_PBMC_VS_MEM_CD4_TCELL_DN;GSE13229_MATURE_VS_INTMATURE_NKCELL_UP;GSE20366_EX_VIVO_VS_DEC205_CONVERSION_…	+	SSA/P_DH	5	5	5	33.1	33.1	33.1	16.953	0	51.556	3531900000	89	0.00469265	1.12314	2.1782	UP	4.84541	Q56VL3	Q56VL3	OCIA domain-containing protein 2	OCIAD2	3176
28.8233	28.3712	28.9353	28.4214	28.3493	28.8218	27.9031	28.4188	28.5929	28.8174	28.5077	28.4258	28.5922				ATP biosynthetic process;ATP hydrolysis coupled proton transport;ATP metabolic process;ATP synthesis coupled proton transport;biological regulation;biosynthetic process;cation homeostasis;cation transport;cell surface receptor linked signaling pathway;cellular biosynthetic process;cellular cation homeostasis;cellular chemical homeostasis;cellular component assembly;cellular component assembly at …	GO:0000041;GO:0006139;GO:0006163;GO:0006164;GO:0006461;GO:0006753;GO:0006754;GO:0006807;GO:0006810;GO:0006811;GO:0006812;GO:0006818;GO:0006826;GO:0006873;GO:0006875;GO:0006879;GO:0006885;GO:0006996;GO:0007035;GO:0007165;GO:0007166;GO:0007167;GO:0007169;GO:0008152;GO:0008286;GO:0009058;GO:0009117;GO:0009141;GO:0009142;GO:0009144;GO:0009145;GO:0009150;GO:0009152;GO:0009165;GO:0009199;GO:0009201;GO:…	active transmembrane transporter activity;ATPase activity;ATPase activity, coupled;ATPase activity, coupled to movement of substances;ATPase activity, coupled to transmembrane movement of ions;ATPase activity, coupled to transmembrane movement of substances;ATPase binding;binding;catalytic activity;cation transmembrane transporter activity;cation-transporting ATPase activity;enzyme binding;hydrog…	GO:0003824;GO:0005215;GO:0005488;GO:0005515;GO:0008324;GO:0015075;GO:0015077;GO:0015078;GO:0015399;GO:0015405;GO:0016462;GO:0016787;GO:0016817;GO:0016818;GO:0016820;GO:0016887;GO:0017111;GO:0019829;GO:0019899;GO:0022804;GO:0022857;GO:0022890;GO:0022891;GO:0022892;GO:0042623;GO:0042625;GO:0042626;GO:0043492;GO:0046961;GO:0051117	cell part;cytoplasm;cytoplasmic membrane-bounded vesicle;cytoplasmic part;cytoplasmic vesicle;cytoplasmic vesicle membrane;cytoplasmic vesicle part;endocytic vesicle membrane;endosomal part;endosome membrane;extracellular membrane-bounded organelle;extracellular organelle;extracellular region part;extracellular vesicular exosome;Golgi apparatus;integral to membrane;intracellular membrane-bounded …	GO:0000220;GO:0005654;GO:0005737;GO:0005794;GO:0005886;GO:0010008;GO:0012506;GO:0016020;GO:0016021;GO:0016023;GO:0016469;GO:0016471;GO:0030659;GO:0030666;GO:0030670;GO:0031090;GO:0031224;GO:0031410;GO:0031982;GO:0031988;GO:0032991;GO:0033176;GO:0033177;GO:0033179;GO:0042470;GO:0043226;GO:0043227;GO:0043229;GO:0043230;GO:0043231;GO:0043234;GO:0044421;GO:0044422;GO:0044424;GO:0044425;GO:0044428;GO:…	Collecting duct acid secretion;Epithelial cell signaling in Helicobacter pylori infection;ko05152;Lysosome;Oxidative phosphorylation;Phagosome;Rheumatoid arthritis;Vibrio cholerae infection	ko00190;ko04142;ko04145;ko04966;ko05110;ko05120;ko05152;ko05323	AGUIRRE_PANCREATIC_CANCER_COPY_NUMBER_UP;AMUNDSON_RESPONSE_TO_ARSENITE;BERENJENO_TRANSFORMED_BY_RHOA_DN;BOYLAN_MULTIPLE_MYELOMA_C_D_DN;BROWNE_HCMV_INFECTION_24HR_UP;CCTNTMAGA_UNKNOWN;CHANG_CORE_SERUM_RESPONSE_DN;CHEN_METABOLIC_SYNDROM_NETWORK;chr17q21;CTTTAAR_UNKNOWN;CTTTGT_V$LEF1_Q2;DEURIG_T_CELL_PROLYMPHOCYTIC_LEUKEMIA_UP;ENK_UV_RESPONSE_KERATINOCYTE_UP;GAVIN_FOXP3_TARGETS_CLUSTER_P3;GRAESSMANN…	+	SSA/P_DH	10	10	10	18.3	18.3	18.3	96.412	0	60.182	2685400000	98	0.00470723	0.362621	1.28576	UP	4.84187	Q93050	Q93050	V-type proton ATPase 116 kDa subunit a isoform 1	ATP6V0A1	4171
35.9098	35.8087	36.2738	36.1851	35.9636	36.0695	36.221	36.1697	35.969	36.2567	35.8083	35.8585	35.8418				biological regulation;biosynthetic process;cellular biosynthetic process;cellular macromolecule biosynthetic process;cellular macromolecule metabolic process;cellular metabolic process;cellular nitrogen compound metabolic process;cellular process;cellular protein metabolic process;cellular response to chemical stimulus;cellular response to endogenous stimulus;cellular response to epidermal growth…	GO:0006139;GO:0006351;GO:0006355;GO:0006412;GO:0006414;GO:0006807;GO:0008152;GO:0009058;GO:0009059;GO:0009719;GO:0009889;GO:0009987;GO:0010033;GO:0010467;GO:0010468;GO:0010556;GO:0016070;GO:0019219;GO:0019222;GO:0019538;GO:0031323;GO:0031326;GO:0032774;GO:0034641;GO:0034645;GO:0042221;GO:0043170;GO:0044237;GO:0044238;GO:0044249;GO:0044260;GO:0044267;GO:0050789;GO:0050794;GO:0050896;GO:0051171;GO:…	binding;catalytic activity;enzyme binding;GTP binding;GTPase activity;guanyl nucleotide binding;guanyl ribonucleotide binding;hydrolase activity;hydrolase activity, acting on acid anhydrides;hydrolase activity, acting on acid anhydrides, in phosphorus-containing anhydrides;kinase binding;nucleic acid binding;nucleoside-triphosphatase activity;nucleotide binding;protein binding;protein kinase bind…	GO:0000049;GO:0000166;GO:0003676;GO:0003723;GO:0003746;GO:0003824;GO:0003924;GO:0005488;GO:0005515;GO:0005525;GO:0008135;GO:0016462;GO:0016787;GO:0016817;GO:0016818;GO:0017076;GO:0017111;GO:0019001;GO:0019899;GO:0019900;GO:0019901;GO:0032553;GO:0032555;GO:0032561;GO:0035639	cell cortex part;cell part;cell projection membrane;cell projection part;cortical actin cytoskeleton;cortical cytoskeleton;cytoplasm;cytoplasmic part;cytoskeletal part;cytoskeleton;cytosol;eukaryotic translation elongation factor 1 complex;extracellular membrane-bounded organelle;extracellular organelle;extracellular region part;extracellular space;extracellular vesicular exosome;intracellular me…	GO:0005615;GO:0005634;GO:0005730;GO:0005737;GO:0005829;GO:0005853;GO:0005856;GO:0016020;GO:0030863;GO:0030864;GO:0031253;GO:0031256;GO:0031982;GO:0031988;GO:0032587;GO:0032991;GO:0043226;GO:0043227;GO:0043228;GO:0043229;GO:0043230;GO:0043231;GO:0043232;GO:0043234;GO:0044421;GO:0044422;GO:0044424;GO:0044425;GO:0044428;GO:0044430;GO:0044444;GO:0044446;GO:0044448;GO:0044459;GO:0044463;GO:0044464;GO:…	RNA transport	ko03013	ACAACTT,MIR-382;ALCALA_APOPTOSIS;ALFANO_MYC_TARGETS;BASAKI_YBX1_TARGETS_DN;BILANGES_SERUM_AND_RAPAMYCIN_SENSITIVE_GENES;BILANGES_SERUM_RESPONSE_TRANSLATION;BIOPOLYMER_BIOSYNTHETIC_PROCESS;BIOPOLYMER_METABOLIC_PROCESS;BIOSYNTHETIC_PROCESS;BLALOCK_ALZHEIMERS_DISEASE_UP;BROWNE_HCMV_INFECTION_10HR_DN;BROWNE_HCMV_INFECTION_30MIN_DN;CAATGCA,MIR-33;CELLULAR_BIOSYNTHETIC_PROCESS;CELLULAR_MACROMOLECULE_ME…	+	SSA/P_DH	19	19	9	68.4	68.4	39.8	50.14	0	323.31	262790000000	2607	0.0047682	0.330501	1.25745	UP	4.8272	P68104;Q5VTE0	P68104;Q5VTE0	Elongation factor 1-alpha 1;Putative elongation factor 1-alpha-like 3	EEF1A1;EEF1A1P5	2361
31.3446	31.3748	31.6225	31.7213	31.4475	31.5797	31.8977	31.6919	31.3629	31.7488	32.0581	31.3231	31.467				cellular component assembly;cellular component assembly at cellular level;cellular component biogenesis;cellular component biogenesis at cellular level;cellular component organization;cellular component organization at cellular level;cellular component organization or biogenesis;cellular component organization or biogenesis at cellular level;cellular localization;cellular macromolecular complex a…	GO:0000054;GO:0006810;GO:0006913;GO:0009987;GO:0016043;GO:0022607;GO:0022613;GO:0022618;GO:0033753;GO:0034621;GO:0034622;GO:0042255;GO:0042256;GO:0042273;GO:0043933;GO:0044085;GO:0046907;GO:0051168;GO:0051169;GO:0051179;GO:0051234;GO:0051641;GO:0051649;GO:0051656;GO:0065003;GO:0070925;GO:0071166;GO:0071426;GO:0071428;GO:0071826;GO:0071840;GO:0071841;GO:0071842;GO:0071843;GO:0071844	binding;nucleic acid binding;ribonucleoprotein binding;ribosomal large subunit binding;ribosome binding;RNA binding;translation factor activity, nucleic acid binding;translation initiation factor activity	GO:0003676;GO:0003723;GO:0003743;GO:0005488;GO:0008135;GO:0043021;GO:0043022;GO:0043023	cell part;cytoplasm;cytoskeletal part;extracellular membrane-bounded organelle;extracellular organelle;extracellular region part;extracellular vesicular exosome;intermediate filament;intracellular membrane-bounded organelle;intracellular non-membrane-bounded organelle;intracellular organelle;intracellular organelle part;intracellular part;lamin filament;macromolecular complex;membrane-bounded org…	GO:0005634;GO:0005638;GO:0005654;GO:0005730;GO:0005737;GO:0005882;GO:0031982;GO:0031988;GO:0032991;GO:0043226;GO:0043227;GO:0043228;GO:0043229;GO:0043230;GO:0043231;GO:0043232;GO:0043234;GO:0044421;GO:0044422;GO:0044424;GO:0044428;GO:0044430;GO:0044446;GO:0044464;GO:0065010;GO:0070062	Ribosome biogenesis in eukaryotes	ko03008	ACTGTGA,MIR-27A,MIR-27B;BANDRES_RESPONSE_TO_CARMUSTIN_MGMT_48HR_DN;BERENJENO_TRANSFORMED_BY_RHOA_UP;BIOCARTA_EIF_PATHWAY;BLALOCK_ALZHEIMERS_DISEASE_DN;chr20q11;E2F1_UP.V1_UP;ENK_UV_RESPONSE_KERATINOCYTE_UP;GCNP_SHH_UP_LATE.V1_DN;GRADE_COLON_AND_RECTAL_CANCER_UP;GRADE_COLON_CANCER_UP;GSE11864_CSF1_VS_CSF1_IFNG_IN_MAC_DN;GSE15930_NAIVE_VS_48H_IN_VITRO_STIM_CD8_TCELL_DN;GSE15930_NAIVE_VS_48H_IN_VITR…	+	SSA/P_DH	9	9	9	60	60	60	26.599	0	314.74	18116000000	341	0.00479511	0.268361	1.20444	UP	4.82079	P56537	P56537	Eukaryotic translation initiation factor 6	EIF6	2184
29.1042	28.3318	28.681	28.669	28.8725	28.9485	29.8067	29.5505	27.9405	28.7864	28.0343	27.7324	27.7091				biological regulation;calcium ion homeostasis;calcium ion transport;carbohydrate metabolic process;cation homeostasis;cation transport;cellular calcium ion homeostasis;cellular carbohydrate metabolic process;cellular cation homeostasis;cellular chemical homeostasis;cellular divalent inorganic cation homeostasis;cellular homeostasis;cellular ion homeostasis;cellular macromolecule metabolic process…	GO:0005975;GO:0006464;GO:0006486;GO:0006487;GO:0006810;GO:0006811;GO:0006812;GO:0006816;GO:0006873;GO:0006874;GO:0006875;GO:0006885;GO:0008152;GO:0009987;GO:0019538;GO:0019725;GO:0030001;GO:0030003;GO:0030004;GO:0030641;GO:0032472;GO:0035751;GO:0042592;GO:0043170;GO:0043412;GO:0043413;GO:0044237;GO:0044238;GO:0044260;GO:0044262;GO:0044267;GO:0046907;GO:0048878;GO:0050801;GO:0051234;GO:0051453;GO:…			cell part;cytoplasmic part;early endosome membrane;endosomal part;endosome membrane;Golgi apparatus;Golgi apparatus part;Golgi membrane;integral to membrane;intracellular membrane-bounded organelle;intracellular organelle;intracellular organelle part;intracellular part;intrinsic to membrane;late endosome membrane;lysosomal membrane;membrane;membrane part;membrane-bounded organelle;organelle;organ…	GO:0000139;GO:0005765;GO:0005774;GO:0005794;GO:0010008;GO:0016020;GO:0016021;GO:0031090;GO:0031224;GO:0031901;GO:0031902;GO:0032588;GO:0043226;GO:0043227;GO:0043229;GO:0043231;GO:0044422;GO:0044424;GO:0044425;GO:0044431;GO:0044437;GO:0044440;GO:0044444;GO:0044446;GO:0044464			CGTSACG_V$PAX3_B;CHEN_METABOLIC_SYNDROM_NETWORK;chr4q12;CREIGHTON_ENDOCRINE_THERAPY_RESISTANCE_3;DIAZ_CHRONIC_MEYLOGENOUS_LEUKEMIA_UP;ENK_UV_RESPONSE_EPIDERMIS_UP;GOTZMANN_EPITHELIAL_TO_MESENCHYMAL_TRANSITION_DN;GRADE_COLON_CANCER_UP;GSE10239_NAIVE_VS_KLRG1HIGH_EFF_CD8_TCELL_DN;GSE10239_NAIVE_VS_MEMORY_CD8_TCELL_UP;GSE11864_CSF1_VS_CSF1_IFNG_PAM3CYS_IN_MAC_DN;GSE11864_UNTREATED_VS_CSF1_IFNG_IN_MA…	+	SSA/P_DH	5	5	5	22.5	22.5	22.5	34.905	0	310.57	2374400000	130	0.00487013	0.876841	1.83635	UP	4.80315	Q9HC07	Q9HC07	Transmembrane protein 165	TMEM165	5038
30.9438	30.7773	31.0887	30.6487	30.7398	31.3288	31.0239	31.036	30.3973	31.083	30.9274	30.6293	30.6559				ATP hydrolysis coupled proton transport;ATP metabolic process;biological regulation;cation homeostasis;cation transport;cell surface receptor linked signaling pathway;cellular cation homeostasis;cellular chemical homeostasis;cellular component organization;cellular component organization at cellular level;cellular component organization or biogenesis;cellular component organization or biogenesis …	GO:0000041;GO:0006139;GO:0006163;GO:0006753;GO:0006807;GO:0006810;GO:0006811;GO:0006812;GO:0006818;GO:0006826;GO:0006873;GO:0006875;GO:0006879;GO:0006996;GO:0007165;GO:0007166;GO:0007167;GO:0007169;GO:0008152;GO:0008286;GO:0009117;GO:0009141;GO:0009144;GO:0009150;GO:0009199;GO:0009205;GO:0009259;GO:0009719;GO:0009725;GO:0009987;GO:0010033;GO:0015031;GO:0015672;GO:0015682;GO:0015988;GO:0015991;GO:…	active transmembrane transporter activity;adenyl nucleotide binding;adenyl ribonucleotide binding;ATP binding;ATPase activity;ATPase activity, coupled;ATPase activity, coupled to movement of substances;ATPase activity, coupled to transmembrane movement of ions;ATPase activity, coupled to transmembrane movement of substances;binding;catalytic activity;cation transmembrane transporter activity;cati…	GO:0000166;GO:0003824;GO:0005215;GO:0005488;GO:0005524;GO:0008324;GO:0015075;GO:0015077;GO:0015078;GO:0015399;GO:0015405;GO:0016462;GO:0016787;GO:0016817;GO:0016818;GO:0016820;GO:0016887;GO:0017076;GO:0017111;GO:0019829;GO:0022804;GO:0022857;GO:0022890;GO:0022891;GO:0022892;GO:0030554;GO:0032553;GO:0032555;GO:0032559;GO:0035639;GO:0042623;GO:0042625;GO:0042626;GO:0043492;GO:0046961	cell part;cell projection;cytoplasmic membrane-bounded vesicle;cytoplasmic part;cytoplasmic vesicle;cytosol;endomembrane system;extracellular membrane-bounded organelle;extracellular organelle;extracellular region part;extracellular vesicular exosome;integral to membrane;intracellular membrane-bounded organelle;intracellular organelle;intracellular organelle part;intracellular part;intrinsic to m…	GO:0001726;GO:0005765;GO:0005774;GO:0005829;GO:0005886;GO:0005902;GO:0012505;GO:0016020;GO:0016021;GO:0016023;GO:0031090;GO:0031224;GO:0031410;GO:0031982;GO:0031988;GO:0032991;GO:0033178;GO:0033180;GO:0042470;GO:0042995;GO:0043226;GO:0043227;GO:0043229;GO:0043230;GO:0043231;GO:0043234;GO:0044421;GO:0044422;GO:0044424;GO:0044425;GO:0044437;GO:0044444;GO:0044446;GO:0044464;GO:0048770;GO:0065010;GO:…	Collecting duct acid secretion;Epithelial cell signaling in Helicobacter pylori infection;Oxidative phosphorylation;Phagosome;Rheumatoid arthritis;Vibrio cholerae infection	ko00190;ko04145;ko04966;ko05110;ko05120;ko05323	AATGTGA,MIR-23A,MIR-23B;ACEVEDO_LIVER_CANCER_DN;ACEVEDO_LIVER_TUMOR_VS_NORMAL_ADJACENT_TISSUE_DN;ACTIVE_TRANSMEMBRANE_TRANSPORTER_ACTIVITY;AGUIRRE_PANCREATIC_CANCER_COPY_NUMBER_DN;ALCALAY_AML_BY_NPM1_LOCALIZATION_UP;ATGTTAA,MIR-302C;ATPASE_ACTIVITY;ATPASE_ACTIVITY_COUPLED;ATPASE_ACTIVITY_COUPLED_TO_MOVEMENT_OF_SUBSTANCES;ATPASE_ACTIVITY_COUPLED_TO_TRANSMEMBRANE_MOVEMENT_OF_IONS;BROWN_MYELOID_CELL…	+	SSA/P_DH	20	20	20	62.8	62.8	62.8	56.5	0	114.61	7307200000	218	0.00503813	0.551849	1.46596	UP	4.76476	P21281;P15313	P21281	V-type proton ATPase subunit B, brain isoform	ATP6V1B2	1410
35.913	35.7485	36.3082	35.8968	35.9299	36.0223	35.9178	35.9843	35.5918	36.1783	35.9756	35.6855	35.8511				actin cytoskeleton organization;actin filament bundle assembly;actin filament organization;actin filament-based process;biological regulation;blood coagulation;cell activation;cell junction assembly;cell junction organization;cell-cell junction assembly;cell-cell junction organization;cellular component assembly;cellular component assembly at cellular level;cellular component organization;cellula…	GO:0001666;GO:0001775;GO:0002028;GO:0002576;GO:0006810;GO:0006887;GO:0006950;GO:0006996;GO:0007010;GO:0007015;GO:0007043;GO:0007165;GO:0007596;GO:0007599;GO:0009987;GO:0010155;GO:0010941;GO:0010959;GO:0015031;GO:0016043;GO:0016192;GO:0022607;GO:0022898;GO:0030029;GO:0030036;GO:0030100;GO:0030168;GO:0030522;GO:0032409;GO:0032411;GO:0032412;GO:0032414;GO:0032415;GO:0032417;GO:0032501;GO:0032879;GO:…	actin binding;actin filament binding;binding;calcium ion binding;cation binding;cytoskeletal protein binding;hormone receptor binding;identical protein binding;integrin binding;ion binding;ligand-dependent nuclear receptor transcription coactivator activity;metal ion binding;nuclear hormone receptor binding;nucleoside binding;protein binding;protein binding transcription factor activity;protein c…	GO:0000988;GO:0000989;GO:0001882;GO:0003712;GO:0003713;GO:0003779;GO:0005102;GO:0005178;GO:0005488;GO:0005509;GO:0005515;GO:0008092;GO:0008134;GO:0030374;GO:0032403;GO:0035257;GO:0042802;GO:0042803;GO:0042974;GO:0043167;GO:0043169;GO:0046872;GO:0046983;GO:0051015;GO:0051427	actin filament bundle;actomyosin;adherens junction;anchoring junction;cell cortex part;cell junction;cell part;cell projection;cell-cell junction;cell-substrate adherens junction;cell-substrate junction;contractile fiber part;cortical cytoskeleton;cytoplasm;cytoplasmic membrane-bounded vesicle lumen;cytoplasmic part;cytoplasmic vesicle part;cytoskeletal part;cytoskeleton;extracellular membrane-bo…	GO:0001725;GO:0005576;GO:0005615;GO:0005634;GO:0005737;GO:0005856;GO:0005911;GO:0005912;GO:0005924;GO:0005925;GO:0030018;GO:0030054;GO:0030055;GO:0030529;GO:0030863;GO:0031093;GO:0031143;GO:0031974;GO:0031982;GO:0031983;GO:0031988;GO:0032432;GO:0032991;GO:0034774;GO:0042641;GO:0042995;GO:0043005;GO:0043226;GO:0043227;GO:0043228;GO:0043229;GO:0043230;GO:0043231;GO:0043232;GO:0043233;GO:0043234;GO:…	Adherens junction;Amoebiasis;Arrhythmogenic right ventricular cardiomyopathy (ARVC);Focal adhesion;Leukocyte transendothelial migration;Regulation of actin cytoskeleton;Systemic lupus erythematosus;Tight junction	ko04510;ko04520;ko04530;ko04670;ko04810;ko05146;ko05322;ko05412	AAACCAC,MIR-140;ACTIN_BINDING;ACTIN_FILAMENT_BINDING;ACTTTAT,MIR-142-5P;AMIT_SERUM_RESPONSE_480_MCF10A;BCAT_BILD_ET_AL_UP;BERENJENO_TRANSFORMED_BY_RHOA_REVERSIBLY_DN;BERENJENO_TRANSFORMED_BY_RHOA_UP;CELL_PROJECTION;CHICAS_RB1_TARGETS_CONFLUENT;chr19q13;CTATGCA,MIR-153;CYTOPLASM;CYTOPLASMIC_PART;CYTOSKELETAL_PROTEIN_BINDING;DELACROIX_RAR_BOUND_ES;DELYS_THYROID_CANCER_UP;ENK_UV_RESPONSE_KERATINOCYT…	+	SSA/P_DH	55	55	38	71.1	71.1	51.2	104.85	0	323.31	364770000000	4080	0.00503892	0.450414	1.36643	UP	4.76458	O43707	O43707	Alpha-actinin-4	ACTN4	364
30.4693	28.5293	30.8287	30.6221	30.6777	30.5976	31.0339	30.5976	29.1654	30.8475	30.8183	NaN	NaN				amine biosynthetic process;amine metabolic process;biological regulation;biosynthetic process;carboxylic acid biosynthetic process;carboxylic acid metabolic process;cellular amine metabolic process;cellular amino acid biosynthetic process;cellular amino acid metabolic process;cellular biosynthetic process;cellular chemical homeostasis;cellular homeostasis;cellular ion homeostasis;cellular ketone …	GO:0006082;GO:0006520;GO:0006560;GO:0006561;GO:0006807;GO:0006873;GO:0006950;GO:0006979;GO:0008152;GO:0008652;GO:0009058;GO:0009064;GO:0009084;GO:0009308;GO:0009309;GO:0009987;GO:0016053;GO:0018130;GO:0019725;GO:0019752;GO:0033554;GO:0034599;GO:0034641;GO:0042180;GO:0042221;GO:0042391;GO:0042592;GO:0043436;GO:0044106;GO:0044237;GO:0044238;GO:0044249;GO:0044271;GO:0044281;GO:0044283;GO:0046394;GO:…	binding;catalytic activity;identical protein binding;oxidoreductase activity;oxidoreductase activity, acting on the CH-NH group of donors;oxidoreductase activity, acting on the CH-NH group of donors, NAD or NADP as acceptor;protein binding;pyrroline-5-carboxylate reductase activity	GO:0003824;GO:0004735;GO:0005488;GO:0005515;GO:0016491;GO:0016645;GO:0016646;GO:0042802	cell part;cytoplasmic part;intracellular membrane-bounded organelle;intracellular organelle;intracellular organelle lumen;intracellular organelle part;intracellular part;membrane-bounded organelle;membrane-enclosed lumen;mitochondrial matrix;mitochondrial part;mitochondrion;organelle;organelle lumen;organelle part	GO:0005739;GO:0005759;GO:0031974;GO:0043226;GO:0043227;GO:0043229;GO:0043231;GO:0043233;GO:0044422;GO:0044424;GO:0044429;GO:0044444;GO:0044446;GO:0044464;GO:0070013	Arginine and proline metabolism	ko00330	ACEVEDO_FGFR1_TARGETS_IN_PROSTATE_CANCER_MODEL_DN;ALFANO_MYC_TARGETS;AMINE_BIOSYNTHETIC_PROCESS;AMINE_METABOLIC_PROCESS;AMINO_ACID_AND_DERIVATIVE_METABOLIC_PROCESS;AMINO_ACID_METABOLIC_PROCESS;BENPORATH_MYC_MAX_TARGETS;BHATI_G2M_ARREST_BY_2METHOXYESTRADIOL_DN;BIOSYNTHETIC_PROCESS;BORCZUK_MALIGNANT_MESOTHELIOMA_UP;BRUINS_UVC_RESPONSE_LATE;CAMPS_COLON_CANCER_COPY_NUMBER_UP;CARBOXYLIC_ACID_METABOLIC…	+	SSA/P_DH	9	9	8	43.3	43.3	39.2	33.36	0	261.02	5160500000	152	0.0051366	1.91057	3.75957	UP	7.38378	P32322	P32322	Pyrroline-5-carboxylate reductase 1, mitochondrial	PYCR1	1658
32.7063	32.3248	33.0766	32.7253	32.7291	32.9312	33.3271	33.0854	32.6825	32.8841	33.0535	32.4725	32.4918				anatomical structure development;biological adhesion;biological regulation;blood coagulation;calcium ion homeostasis;calcium ion transmembrane transport;calcium ion transport;calcium-mediated signaling;cation homeostasis;cation transport;cell adhesion;cellular calcium ion homeostasis;cellular cation homeostasis;cellular chemical homeostasis;cellular divalent inorganic cation homeostasis;cellular …	GO:0002026;GO:0002027;GO:0003008;GO:0003012;GO:0006810;GO:0006811;GO:0006812;GO:0006816;GO:0006873;GO:0006874;GO:0006875;GO:0006937;GO:0006942;GO:0006950;GO:0006984;GO:0007155;GO:0007165;GO:0007596;GO:0007599;GO:0008016;GO:0008544;GO:0009888;GO:0009987;GO:0010460;GO:0010882;GO:0019722;GO:0019725;GO:0019932;GO:0022610;GO:0030001;GO:0030003;GO:0032469;GO:0032470;GO:0032501;GO:0032502;GO:0033554;GO:…	active transmembrane transporter activity;adenyl nucleotide binding;adenyl ribonucleotide binding;ATP binding;ATPase activity;ATPase activity, coupled;ATPase activity, coupled to movement of substances;ATPase activity, coupled to transmembrane movement of ions;ATPase activity, coupled to transmembrane movement of ions, phosphorylative mechanism;ATPase activity, coupled to transmembrane movement o…	GO:0000166;GO:0003824;GO:0005215;GO:0005388;GO:0005488;GO:0005509;GO:0005515;GO:0005524;GO:0008022;GO:0008324;GO:0015075;GO:0015085;GO:0015399;GO:0015405;GO:0015662;GO:0016462;GO:0016787;GO:0016817;GO:0016818;GO:0016820;GO:0016887;GO:0017076;GO:0017111;GO:0019829;GO:0019899;GO:0022804;GO:0022857;GO:0022890;GO:0022891;GO:0022892;GO:0030554;GO:0032553;GO:0032555;GO:0032559;GO:0035639;GO:0042623;GO:…	cell part;cytoplasmic part;endoplasmic reticulum;endoplasmic reticulum membrane;endoplasmic reticulum part;integral to membrane;integral to plasma membrane;intracellular membrane-bounded organelle;intracellular organelle;intracellular organelle part;intracellular part;intrinsic to membrane;intrinsic to plasma membrane;longitudinal sarcoplasmic reticulum;membrane;membrane part;membrane-bounded org…	GO:0005783;GO:0005789;GO:0005887;GO:0014801;GO:0016020;GO:0016021;GO:0016529;GO:0031090;GO:0031095;GO:0031224;GO:0031226;GO:0033017;GO:0043226;GO:0043227;GO:0043229;GO:0043231;GO:0044422;GO:0044424;GO:0044425;GO:0044432;GO:0044444;GO:0044446;GO:0044459;GO:0044464	Alzheimer's disease;Calcium signaling pathway;Pancreatic secretion	ko04020;ko04972;ko05010	AAAYWAACM_V$HFH4_01;ACACTAC,MIR-142-3P;ACEVEDO_LIVER_TUMOR_VS_NORMAL_ADJACENT_TISSUE_UP;ACTIVE_TRANSMEMBRANE_TRANSPORTER_ACTIVITY;ANATOMICAL_STRUCTURE_DEVELOPMENT;ATGTACA,MIR-493;ATPASE_ACTIVITY;ATPASE_ACTIVITY_COUPLED;ATPASE_ACTIVITY_COUPLED_TO_MOVEMENT_OF_SUBSTANCES;ATPASE_ACTIVITY_COUPLED_TO_TRANSMEMBRANE_MOVEMENT_OF_IONS;ATPASE_ACTIVITY_COUPLED_TO_TRANSMEMBRANE_MOVEMENT_OF_IONS_PHOSPHORYLATIV…	+	SSA/P_DH	34	34	19	38.4	38.4	22.4	114.76	0	323.31	42217000000	1011	0.00516515	0.471046	1.38611	UP	4.73672	P16615	P16615	Sarcoplasmic/endoplasmic reticulum calcium ATPase 2	ATP2A2	1300
30.9699	30.2661	30.9573	31.1377	31.3759	31.0181	31.7561	31.5945	30.6848	31.162	31.3822	30.2877	30.5173				biological regulation;cell projection organization;cell surface receptor linked signaling pathway;cellular component organization;cellular component organization at cellular level;cellular component organization or biogenesis;cellular component organization or biogenesis at cellular level;cellular macromolecule metabolic process;cellular metabolic process;cellular process;cellular protein metabol…	GO:0002682;GO:0006325;GO:0006355;GO:0006464;GO:0006479;GO:0006730;GO:0006996;GO:0007165;GO:0007166;GO:0008152;GO:0008213;GO:0009889;GO:0009987;GO:0010468;GO:0010556;GO:0016043;GO:0016568;GO:0016569;GO:0016570;GO:0016571;GO:0018193;GO:0018195;GO:0018216;GO:0019219;GO:0019222;GO:0019538;GO:0019919;GO:0030030;GO:0031175;GO:0031323;GO:0031326;GO:0032259;GO:0034969;GO:0035246;GO:0035247;GO:0043170;GO:…	arginine N-methyltransferase activity;binding;catalytic activity;histone methyltransferase activity;histone methyltransferase activity (H4-R3 specific);histone-arginine N-methyltransferase activity;identical protein binding;methyltransferase activity;N-methyltransferase activity;protein binding;protein methyltransferase activity;protein-arginine N-methyltransferase activity;protein-arginine omega…	GO:0003824;GO:0005488;GO:0005515;GO:0008168;GO:0008170;GO:0008276;GO:0008469;GO:0008757;GO:0016273;GO:0016274;GO:0016740;GO:0016741;GO:0035242;GO:0042054;GO:0042802;GO:0044020	cell part;cytoplasm;cytoplasmic part;cytosol;intracellular membrane-bounded organelle;intracellular organelle;intracellular organelle part;intracellular part;membrane-bounded organelle;nuclear part;nucleoplasm;nucleus;organelle;organelle part	GO:0005634;GO:0005654;GO:0005737;GO:0005829;GO:0043226;GO:0043227;GO:0043229;GO:0043231;GO:0044422;GO:0044424;GO:0044428;GO:0044444;GO:0044446;GO:0044464			AAGWWRNYGGC_UNKNOWN;AGUIRRE_PANCREATIC_CANCER_COPY_NUMBER_UP;BIOPOLYMER_METABOLIC_PROCESS;BIOPOLYMER_MODIFICATION;BLALOCK_ALZHEIMERS_DISEASE_DN;CACGTG_V$MYC_Q2;CAIRO_HEPATOBLASTOMA_CLASSES_UP;CAMP_UP.V1_UP;CELL_SURFACE_RECEPTOR_LINKED_SIGNAL_TRANSDUCTION_GO_0007166;CELLULAR_MACROMOLECULE_METABOLIC_PROCESS;CELLULAR_PROTEIN_METABOLIC_PROCESS;chr19q13;CRX_NRL_DN.V1_DN;CYTOPLASM;DEURIG_T_CELL_PROLYMP…	+	SSA/P_DH	13	13	13	38.2	38.2	38.2	41.515	0	78.753	12495000000	213	0.00522292	0.606858	1.52294	UP	4.72422	Q99873;Q9NR22	Q99873	Protein arginine N-methyltransferase 1	PRMT1	4561
32.1967	31.8708	32.1515	32.1785	32.1762	32.1085	32.3828	32.3344	31.7277	32.433	32.1021	31.7928	31.6754				antigen processing and presentation;antigen processing and presentation of exogenous antigen;antigen processing and presentation of exogenous peptide antigen;antigen processing and presentation of exogenous peptide antigen via MHC class II;antigen processing and presentation of peptide antigen;antigen processing and presentation of peptide antigen via MHC class II;antigen processing and presentat…	GO:0002376;GO:0002478;GO:0002495;GO:0002504;GO:0002682;GO:0002697;GO:0002831;GO:0006810;GO:0006886;GO:0006892;GO:0009987;GO:0015031;GO:0016032;GO:0016043;GO:0016192;GO:0019882;GO:0019884;GO:0019886;GO:0031347;GO:0043900;GO:0045184;GO:0046907;GO:0048002;GO:0048193;GO:0048583;GO:0050688;GO:0050690;GO:0050789;GO:0051234;GO:0051649;GO:0061024;GO:0065007;GO:0071840;GO:0080134	binding;enzyme binding;kinase binding;protein binding;protein kinase binding;protein transporter activity;substrate-specific transporter activity;transporter activity	GO:0005215;GO:0005488;GO:0005515;GO:0008565;GO:0019899;GO:0019900;GO:0019901;GO:0022892	AP-type membrane coat adaptor complex;cell part;clathrin adaptor complex;clathrin coated vesicle membrane;clathrin-coated endocytic vesicle membrane;coated vesicle membrane;cytoplasmic part;cytoplasmic vesicle membrane;cytoplasmic vesicle part;cytosol;endocytic vesicle membrane;Golgi apparatus part;Golgi membrane;intracellular organelle part;intracellular part;lysosomal membrane;macromolecular co…	GO:0000139;GO:0005765;GO:0005774;GO:0005829;GO:0012506;GO:0016020;GO:0030119;GO:0030131;GO:0030659;GO:0030662;GO:0030665;GO:0030666;GO:0030669;GO:0031090;GO:0032588;GO:0032991;GO:0043234;GO:0044422;GO:0044424;GO:0044425;GO:0044431;GO:0044433;GO:0044437;GO:0044444;GO:0044446;GO:0044464	Lysosome	ko04142	ACTGCCT,MIR-34B;BHAT_ESR1_TARGETS_NOT_VIA_AKT1_UP;BHAT_ESR1_TARGETS_VIA_AKT1_UP;BLALOCK_ALZHEIMERS_DISEASE_UP;CAGGTG_V$E12_Q6;CERIBELLI_PROMOTERS_INACTIVE_AND_BOUND_BY_NFY;chr22q12;DUTERTRE_ESTRADIOL_RESPONSE_6HR_UP;FLECHNER_BIOPSY_KIDNEY_TRANSPLANT_OK_VS_DONOR_DN;FOSTER_KDM1A_TARGETS_DN;FULCHER_INFLAMMATORY_RESPONSE_LECTIN_VS_LPS_DN;GGGCGGR_V$SP1_Q6;GRUETZMANN_PANCREATIC_CANCER_DN;GSE10239_MEMOR…	+	SSA/P_DH	32	32	19	48.2	48.2	34.9	104.64	0	323.31	18983000000	586	0.00531859	0.464262	1.37961	UP	4.70389	Q10567	Q10567	AP-1 complex subunit beta-1	AP1B1	2614
29.2063	28.3941	29.1574	28.6866	29.1131	28.8927	29.1289	29.3558	28.2266	28.9035	28.4459	27.699	28.0294				anatomical structure development;anatomical structure morphogenesis;biological regulation;blood vessel development;branching involved in embryonic placenta morphogenesis;cellular component organization;cellular component organization at cellular level;cellular component organization or biogenesis;cellular component organization or biogenesis at cellular level;cellular process;developmental proces…	GO:0001568;GO:0001763;GO:0002009;GO:0009653;GO:0009987;GO:0010466;GO:0010951;GO:0016043;GO:0019222;GO:0030198;GO:0032501;GO:0032502;GO:0043062;GO:0043086;GO:0044092;GO:0048598;GO:0048729;GO:0048856;GO:0050789;GO:0050790;GO:0051336;GO:0051346;GO:0052547;GO:0052548;GO:0060670;GO:0060674;GO:0061138;GO:0065007;GO:0065009;GO:0071840;GO:0071841;GO:0071842	endopeptidase inhibitor activity;endopeptidase regulator activity;enzyme inhibitor activity;enzyme regulator activity;peptidase inhibitor activity;peptidase regulator activity;serine-type endopeptidase inhibitor activity	GO:0004857;GO:0004866;GO:0004867;GO:0030234;GO:0030414;GO:0061134;GO:0061135	cell part;extracellular membrane-bounded organelle;extracellular organelle;extracellular region;extracellular region part;extracellular space;extracellular vesicular exosome;membrane;membrane-bounded organelle;membrane-bounded vesicle;organelle;vesicle	GO:0005576;GO:0005615;GO:0016020;GO:0031982;GO:0031988;GO:0043226;GO:0043227;GO:0043230;GO:0044421;GO:0044464;GO:0065010;GO:0070062			BMI1_DN_MEL18_DN.V1_DN;BOYAULT_LIVER_CANCER_SUBCLASS_G1_UP;BRUINS_UVC_RESPONSE_VIA_TP53_GROUP_A;BRUNO_HEMATOPOIESIS;CELL_FRACTION;CHARAFE_BREAST_CANCER_BASAL_VS_MESENCHYMAL_UP;CHARAFE_BREAST_CANCER_LUMINAL_VS_MESENCHYMAL_UP;chr15q13;COLDREN_GEFITINIB_RESISTANCE_DN;CREIGHTON_AKT1_SIGNALING_VIA_MTOR_UP;CRX_NRL_DN.V1_DN;CUI_TCF21_TARGETS_2_UP;DELYS_THYROID_CANCER_UP;ENK_UV_RESPONSE_KERATINOCYTE_UP;E…	+	SSA/P_DH	15	15	15	32.1	32.1	32.1	58.397	0	65.596	2326000000	87	0.00534267	0.897234	1.86249	UP	4.69884	O43278	O43278	Kunitz-type protease inhibitor 1	SPINT1	312
27.8617	26.5693	29.196	27.1278	28.0808	29.6711	29.081	28.94	NaN	28.1419	28.1815	26.5481	26.2392				anatomical structure formation involved in morphogenesis;biological regulation;cell cycle arrest;cell cycle process;cell surface receptor linked signaling pathway;cellular process;cellular response to stimulus;developmental process;establishment of localization;establishment of localization in cell;establishment of protein localization;establishment of protein localization in endoplasmic reticulu…	GO:0001558;GO:0001704;GO:0001707;GO:0001952;GO:0006605;GO:0006612;GO:0006620;GO:0006810;GO:0006886;GO:0006892;GO:0006893;GO:0006950;GO:0007050;GO:0007163;GO:0007165;GO:0007166;GO:0008152;GO:0009611;GO:0009966;GO:0009967;GO:0009987;GO:0010632;GO:0010646;GO:0010647;GO:0010720;GO:0010769;GO:0010810;GO:0010975;GO:0015031;GO:0016055;GO:0016192;GO:0022402;GO:0022603;GO:0022604;GO:0023051;GO:0023056;GO:…	actin binding;actin filament binding;ATPase activity;binding;calcium ion binding;catalytic activity;cation binding;cytoskeletal protein binding;hydrolase activity;hydrolase activity, acting on acid anhydrides;hydrolase activity, acting on acid anhydrides, in phosphorus-containing anhydrides;ion binding;metal ion binding;nucleoside-triphosphatase activity;protein binding;pyrophosphatase activity	GO:0003779;GO:0003824;GO:0005488;GO:0005509;GO:0005515;GO:0008092;GO:0016462;GO:0016787;GO:0016817;GO:0016818;GO:0016887;GO:0017111;GO:0043167;GO:0043169;GO:0046872;GO:0051015	actin cytoskeleton;cell part;cell projection membrane;cell projection part;cytoplasm;cytoplasmic part;cytoskeletal part;cytoskeleton;Golgi apparatus;intracellular membrane-bounded organelle;intracellular non-membrane-bounded organelle;intracellular organelle;intracellular organelle part;intracellular part;leading edge membrane;macromolecular complex;membrane;membrane part;membrane-bounded organel…	GO:0005737;GO:0005794;GO:0005856;GO:0005874;GO:0005886;GO:0015629;GO:0016020;GO:0031253;GO:0031256;GO:0032587;GO:0032991;GO:0043226;GO:0043227;GO:0043228;GO:0043229;GO:0043231;GO:0043232;GO:0043234;GO:0044422;GO:0044424;GO:0044425;GO:0044430;GO:0044444;GO:0044446;GO:0044459;GO:0044463;GO:0044464			BLALOCK_ALZHEIMERS_DISEASE_UP;BONCI_TARGETS_OF_MIR15A_AND_MIR16_1;BROWNE_HCMV_INFECTION_16HR_DN;BROWNE_HCMV_INFECTION_20HR_DN;CACCAGC,MIR-138;CACTTTG,MIR-520G,MIR-520H;CAGGTG_V$E12_Q6;chr1p32;CUI_TCF21_TARGETS_2_DN;CYTOPLASM;DACOSTA_UV_RESPONSE_VIA_ERCC3_DN;DAIRKEE_TERT_TARGETS_DN;DE_YY1_TARGETS_DN;DOUGLAS_BMI1_TARGETS_UP;DURCHDEWALD_SKIN_CARCINOGENESIS_DN;DUTERTRE_ESTRADIOL_RESPONSE_6HR_UP;EBAUE…	+	SSA/P_DH	39	38	37	7.1	7	6.8	838.3	0	113.66	1791400000	126	0.00534815	2.55081	5.85963	UP	5.49428	Q9UPN3	Q9UPN3	Microtubule-actin cross-linking factor 1, isoforms 1/2/3/5	MACF1	5636
29.7762	28.1102	29.3907	30.075	29.3811	29.9765	29.606	30.5214	28.2128	30.021	29.7714	26.7257	26.9117				cation transport;establishment of localization;ion transport;transport	GO:0006810;GO:0006811;GO:0006812;GO:0051234	adenyl nucleotide binding;adenyl ribonucleotide binding;ATP binding;ATPase activity;binding;catalytic activity;cation binding;hydrolase activity;hydrolase activity, acting on acid anhydrides;hydrolase activity, acting on acid anhydrides, in phosphorus-containing anhydrides;ion binding;metal ion binding;nucleoside-triphosphatase activity;nucleotide binding;purine nucleotide binding;purine ribonucl…	GO:0000166;GO:0003824;GO:0005488;GO:0005524;GO:0016462;GO:0016787;GO:0016817;GO:0016818;GO:0016887;GO:0017076;GO:0017111;GO:0030554;GO:0032553;GO:0032555;GO:0032559;GO:0035639;GO:0043167;GO:0043169;GO:0046872	cell part;cytoplasmic part;endoplasmic reticulum membrane;endoplasmic reticulum part;integral to membrane;intracellular organelle part;intracellular part;intrinsic to membrane;membrane;membrane part;organelle membrane;organelle part	GO:0005789;GO:0016020;GO:0016021;GO:0031090;GO:0031224;GO:0044422;GO:0044424;GO:0044425;GO:0044432;GO:0044444;GO:0044446;GO:0044464			CAGGTG_V$E12_Q6;chr19p13;GSE11864_CSF1_VS_CSF1_IFNG_PAM3CYS_IN_MAC_UP;GSE13229_MATURE_VS_INTMATURE_NKCELL_DN;GSE13485_CTRL_VS_DAY7_YF17D_VACCINE_PBMC_DN;GSE13738_TCR_VS_BYSTANDER_ACTIVATED_CD4_TCELL_DN;GSE14026_TH1_VS_TH17_UP;GSE1432_6H_VS_24H_IFNG_MICROGLIA_DN;GSE15767_MED_VS_SCS_MAC_LN_DN;GSE15930_STIM_VS_STIM_AND_IFNAB_48H_CD8_T_CELL_DN;GSE15930_STIM_VS_STIM_AND_TRICHOSTATINA_48H_CD8_T_CELL_DN…	+	SSA/P_DH	23	23	23	24.7	24.7	24.7	132.95	0	129.2	3710400000	150	0.00539029	2.30597	4.94501	UP	4.68892	Q9HD20	Q9HD20	Manganese-transporting ATPase 13A1	ATP13A1	5067
31.9821	31.2624	31.5997	32.3155	31.854	31.7939	32.177	32.2779	31.1589	31.9487	32.2847	31.064	31.3971				biological regulation;cellular component assembly;cellular component organization;cellular component organization or biogenesis;cellular macromolecule metabolic process;cellular metabolic process;cellular nitrogen compound metabolic process;cellular process;gene expression;macromolecular complex assembly;macromolecular complex subunit organization;macromolecule metabolic process;metabolic process…	GO:0000375;GO:0000377;GO:0000398;GO:0006139;GO:0006396;GO:0006397;GO:0006461;GO:0006807;GO:0008152;GO:0008380;GO:0009892;GO:0009894;GO:0009895;GO:0009987;GO:0010467;GO:0010605;GO:0016043;GO:0016070;GO:0016071;GO:0019222;GO:0022607;GO:0034641;GO:0042176;GO:0042177;GO:0043170;GO:0043933;GO:0044237;GO:0044238;GO:0044260;GO:0048519;GO:0050789;GO:0051246;GO:0051248;GO:0060255;GO:0065003;GO:0065007;GO:…	binding;nucleic acid binding;RNA binding	GO:0003676;GO:0003723;GO:0005488	catalytic step 2 spliceosome;cell part;intracellular organelle part;intracellular part;macromolecular complex;nuclear part;nucleoplasm;organelle part;ribonucleoprotein complex;small nuclear ribonucleoprotein complex;spliceosomal complex;U12-type spliceosomal complex	GO:0005654;GO:0005681;GO:0005689;GO:0030529;GO:0030532;GO:0032991;GO:0044422;GO:0044424;GO:0044428;GO:0044446;GO:0044464;GO:0071013	Spliceosome	ko03040	ATGGYGGA_UNKNOWN;BIOPOLYMER_METABOLIC_PROCESS;BLALOCK_ALZHEIMERS_DISEASE_UP;BROWN_MYELOID_CELL_DEVELOPMENT_DN;CAIRO_HEPATOBLASTOMA_CLASSES_UP;CELLULAR_COMPONENT_ASSEMBLY;CHIARETTI_ACUTE_LYMPHOBLASTIC_LEUKEMIA_ZAP70;chr16q22;DIAZ_CHRONIC_MEYLOGENOUS_LEUKEMIA_UP;DITTMER_PTHLH_TARGETS_UP;FORTSCHEGGER_PHF8_TARGETS_DN;FOURNIER_ACINAR_DEVELOPMENT_LATE_2;GNF2_APEX1;GNF2_MCM5;GNF2_PA2G4;GRAESSMANN_APOPTO…	+	SSA/P_DH	30	30	30	34.1	34.1	34.1	135.58	0	323.31	16331000000	367	0.00539516	0.560147	1.47442	UP	4.68792	Q15393	Q15393	Splicing factor 3B subunit 3	SF3B3	2983
33.014	32.1379	32.9136	32.9209	32.7373	33.2164	33.39	32.7412	32.6091	32.9498	32.8319	32.4075	32.254				biosynthetic process;carbohydrate metabolic process;cell activation;cellular biosynthetic process;cellular carbohydrate metabolic process;cellular macromolecule biosynthetic process;cellular macromolecule metabolic process;cellular metabolic process;cellular process;cellular protein metabolic process;cotranslational protein targeting to membrane;defense response;establishment of localization;esta…	GO:0001775;GO:0002376;GO:0005975;GO:0006412;GO:0006464;GO:0006486;GO:0006487;GO:0006605;GO:0006612;GO:0006613;GO:0006614;GO:0006810;GO:0006886;GO:0006950;GO:0006952;GO:0006955;GO:0008152;GO:0009058;GO:0009059;GO:0009987;GO:0010033;GO:0010467;GO:0015031;GO:0018193;GO:0018196;GO:0018279;GO:0019538;GO:0034097;GO:0034645;GO:0042110;GO:0042221;GO:0043170;GO:0043412;GO:0043413;GO:0043687;GO:0044237;GO:…	catalytic activity;dolichyl-diphosphooligosaccharide-protein glycotransferase activity;oligosaccharyl transferase activity;transferase activity;transferase activity, transferring glycosyl groups;transferase activity, transferring hexosyl groups	GO:0003824;GO:0004576;GO:0004579;GO:0016740;GO:0016757;GO:0016758	cell part;cytoplasmic part;endoplasmic reticulum;endoplasmic reticulum membrane;endoplasmic reticulum part;integral to membrane;intracellular membrane-bounded organelle;intracellular organelle;intracellular organelle part;intracellular part;intrinsic to membrane;macromolecular complex;membrane;membrane part;membrane-bounded organelle;oligosaccharyltransferase complex;organelle;organelle membrane;…	GO:0005783;GO:0005789;GO:0008250;GO:0016020;GO:0016021;GO:0031090;GO:0031224;GO:0032991;GO:0043226;GO:0043227;GO:0043229;GO:0043231;GO:0043234;GO:0044422;GO:0044424;GO:0044425;GO:0044432;GO:0044444;GO:0044446;GO:0044464	N-Glycan biosynthesis;Protein processing in endoplasmic reticulum;Various types of N-glycan biosynthesis	ko00510;ko00513;ko04141	BLALOCK_ALZHEIMERS_DISEASE_DN;BORCZUK_MALIGNANT_MESOTHELIOMA_UP;BOYAULT_LIVER_CANCER_SUBCLASS_G23_UP;BYSTRYKH_HEMATOPOIESIS_STEM_CELL_QTL_CIS;CAIRO_HEPATOBLASTOMA_CLASSES_UP;CHAUHAN_RESPONSE_TO_METHOXYESTRADIOL_DN;chr1p36;CYTOPLASM;CYTOPLASMIC_PART;DAIRKEE_TERT_TARGETS_UP;ENDOMEMBRANE_SYSTEM;ENDOPLASMIC_RETICULUM;ENDOPLASMIC_RETICULUM_MEMBRANE;ENDOPLASMIC_RETICULUM_PART;FLECHNER_BIOPSY_KIDNEY_TRA…	+	SSA/P_DH	12	12	12	44.5	44.5	44.5	50.8	0	323.31	26171000000	432	0.00551482	0.674479	1.59602	UP	4.66348	P39656	P39656	Dolichyl-diphosphooligosaccharide--protein glycosyltransferase 48 kDa subunit	DDOST	1765
29.9589	28.4708	28.9759	29.4332	28.5025	29.4776	28.8613	29.2129	28.5778	29.2206	28.9715	28.3369	28.6957				biological regulation;cell redox homeostasis;cellular homeostasis;cellular macromolecule metabolic process;cellular metabolic process;cellular process;cellular protein metabolic process;cellular response to chemical stimulus;cellular response to organic substance;cellular response to stimulus;cellular response to stress;cellular response to topologically incorrect protein;cellular response to unf…	GO:0006457;GO:0006950;GO:0006984;GO:0006986;GO:0007165;GO:0008152;GO:0009987;GO:0010033;GO:0019538;GO:0019725;GO:0030968;GO:0033554;GO:0034620;GO:0034976;GO:0035966;GO:0035967;GO:0042221;GO:0042592;GO:0043170;GO:0044237;GO:0044238;GO:0044260;GO:0044267;GO:0045454;GO:0050789;GO:0050794;GO:0050896;GO:0051716;GO:0055114;GO:0065007;GO:0065008;GO:0070887;GO:0071310	catalytic activity;intramolecular oxidoreductase activity;intramolecular oxidoreductase activity, interconverting keto- and enol-groups;intramolecular oxidoreductase activity, transposing S-S bonds;isomerase activity;oxidoreductase activity;protein disulfide isomerase activity	GO:0003756;GO:0003824;GO:0016491;GO:0016853;GO:0016860;GO:0016862;GO:0016864	cell part;cytoplasmic part;endoplasmic reticulum;endoplasmic reticulum lumen;endoplasmic reticulum membrane;endoplasmic reticulum part;intracellular membrane-bounded organelle;intracellular organelle;intracellular organelle lumen;intracellular organelle part;intracellular part;membrane;membrane part;membrane-bounded organelle;membrane-enclosed lumen;organelle;organelle lumen;organelle membrane;or…	GO:0005783;GO:0005788;GO:0005789;GO:0016020;GO:0031090;GO:0031974;GO:0043226;GO:0043227;GO:0043229;GO:0043231;GO:0043233;GO:0044422;GO:0044424;GO:0044425;GO:0044432;GO:0044444;GO:0044446;GO:0044464;GO:0070013			ACTGTGA,MIR-27A,MIR-27B;AKT_UP.V1_DN;AKT_UP_MTOR_DN.V1_DN;ALFANO_MYC_TARGETS;BONOME_OVARIAN_CANCER_SURVIVAL_OPTIMAL_DEBULKING;BROWN_MYELOID_CELL_DEVELOPMENT_DN;BROWNE_HCMV_INFECTION_48HR_DN;BRUINS_UVC_RESPONSE_LATE;CACTGTG,MIR-128A,MIR-128B;CAIRO_LIVER_DEVELOPMENT_DN;CELLULAR_MACROMOLECULE_METABOLIC_PROCESS;CELLULAR_PROTEIN_METABOLIC_PROCESS;chr3q21;CRX_DN.V1_UP;CRX_NRL_DN.V1_UP;CYTOPLASM;CYTOPLA…	+	SSA/P_DH	12	12	12	38.7	38.7	38.7	59.594	0	99.475	2975300000	120	0.00554246	0.704387	1.62945	UP	4.65792	Q14554	Q14554	Protein disulfide-isomerase A5	PDIA5	2861
33.0541	32.7377	33.068	32.9817	32.7992	32.9952	33.2983	32.9352	32.7752	33.1393	33.099	32.7898	32.9132				apoptosis;biological regulation;catabolic process;cell death;cell surface receptor linked signaling pathway;cellular catabolic process;cellular component disassembly;cellular component disassembly at cellular level;cellular component disassembly involved in apoptosis;cellular component organization;cellular component organization at cellular level;cellular component organization or biogenesis;cel…	GO:0000060;GO:0000737;GO:0006139;GO:0006259;GO:0006308;GO:0006309;GO:0006605;GO:0006606;GO:0006607;GO:0006610;GO:0006807;GO:0006810;GO:0006886;GO:0006913;GO:0006915;GO:0006921;GO:0007165;GO:0007166;GO:0008152;GO:0008219;GO:0009056;GO:0009057;GO:0009987;GO:0010033;GO:0012501;GO:0015031;GO:0016032;GO:0016043;GO:0016265;GO:0017038;GO:0019058;GO:0019221;GO:0022411;GO:0022414;GO:0022415;GO:0034097;GO:…	binding;cation binding;enzyme binding;ion binding;metal ion binding;nuclear localization sequence binding;peptide binding;protein binding;protein domain specific binding;protein transporter activity;signal sequence binding;substrate-specific transporter activity;transition metal ion binding;transporter activity;zinc ion binding	GO:0005048;GO:0005215;GO:0005488;GO:0005515;GO:0008139;GO:0008270;GO:0008565;GO:0019899;GO:0019904;GO:0022892;GO:0042277;GO:0043167;GO:0043169;GO:0046872;GO:0046914	cell part;cytoplasm;cytoplasmic part;cytosol;endoplasmic reticulum part;endoplasmic reticulum tubular network;envelope;extracellular membrane-bounded organelle;extracellular organelle;extracellular region part;extracellular vesicular exosome;intracellular organelle part;intracellular part;macromolecular complex;membrane;membrane part;membrane-bounded organelle;membrane-bounded vesicle;nuclear env…	GO:0005635;GO:0005643;GO:0005654;GO:0005737;GO:0005829;GO:0016020;GO:0031090;GO:0031965;GO:0031967;GO:0031975;GO:0031982;GO:0031988;GO:0032991;GO:0043226;GO:0043227;GO:0043230;GO:0043234;GO:0044421;GO:0044422;GO:0044424;GO:0044425;GO:0044428;GO:0044432;GO:0044444;GO:0044446;GO:0044464;GO:0046930;GO:0065010;GO:0070062;GO:0071782	RNA transport	ko03013	AACYNNNNTTCCS_UNKNOWN;AAGCACT,MIR-520F;ABRAMSON_INTERACT_WITH_AIRE;ACCATTT,MIR-522;ACEVEDO_LIVER_CANCER_UP;AGGAGTG,MIR-483;AGUIRRE_PANCREATIC_CANCER_COPY_NUMBER_UP;BENPORATH_CYCLING_GENES;BERENJENO_TRANSFORMED_BY_RHOA_UP;BIOCARTA_RANMS_PATHWAY;BLALOCK_ALZHEIMERS_DISEASE_DN;BLALOCK_ALZHEIMERS_DISEASE_UP;BLUM_RESPONSE_TO_SALIRASIB_DN;BOYAULT_LIVER_CANCER_SUBCLASS_G3_UP;CAIRO_HEPATOBLASTOMA_CLASSES_…	+	SSA/P_DH	27	27	27	46.3	46.3	46.3	97.169	0	323.31	37748000000	765	0.0056639	0.263554	1.20043	UP	4.63388	Q14974	Q14974	Importin subunit beta-1	KPNB1	2901
29.0855	28.7914	30.0424	29.471	29.1746	29.6227	29.8628	30.1159	29.1092	29.6991	29.3401	28.5498	28.2542				biological regulation;catabolic process;cellular catabolic process;cellular macromolecule catabolic process;cellular macromolecule metabolic process;cellular metabolic process;cellular nitrogen compound metabolic process;cellular process;macromolecule catabolic process;macromolecule metabolic process;metabolic process;mRNA catabolic process;mRNA metabolic process;nitrogen compound metabolic proce…	GO:0000184;GO:0000956;GO:0006139;GO:0006401;GO:0006402;GO:0006417;GO:0006807;GO:0008152;GO:0009056;GO:0009057;GO:0009889;GO:0009891;GO:0009893;GO:0009987;GO:0010468;GO:0010556;GO:0010557;GO:0010604;GO:0010608;GO:0016070;GO:0016071;GO:0019222;GO:0031323;GO:0031325;GO:0031326;GO:0031328;GO:0032268;GO:0032270;GO:0034641;GO:0043170;GO:0044237;GO:0044238;GO:0044248;GO:0044260;GO:0044265;GO:0045727;GO:…	binding;ribonucleoprotein binding;ribosome binding	GO:0005488;GO:0043021;GO:0043022	cell part;cytoplasm;exon-exon junction complex;intracellular non-membrane-bounded organelle;intracellular organelle;intracellular organelle part;intracellular part;macromolecular complex;non-membrane-bounded organelle;nuclear part;nucleolus;nucleoplasm;organelle;organelle part;protein complex	GO:0005654;GO:0005730;GO:0005737;GO:0032991;GO:0035145;GO:0043226;GO:0043228;GO:0043229;GO:0043232;GO:0043234;GO:0044422;GO:0044424;GO:0044428;GO:0044446;GO:0044464	mRNA surveillance pathway;RNA transport	ko03013;ko03015	AACTTT_UNKNOWN;ACTGCAG,MIR-17-3P;BENPORATH_CYCLING_GENES;CAGGTG_V$E12_Q6;CCANNAGRKGGC_UNKNOWN;chr12q13;CTTTAAR_UNKNOWN;CTTTGT_V$LEF1_Q2;GCCATNTTG_V$YY1_Q6;GCM_ING1;GGGAGGRR_V$MAZ_Q6;GGGCGGR_V$SP1_Q6;GSE11864_UNTREATED_VS_CSF1_IFNG_PAM3CYS_IN_MAC_UP;GSE11864_UNTREATED_VS_CSF1_IN_MAC_UP;GSE13306_RA_VS_UNTREATED_TCONV_DN;GSE14350_TREG_VS_TEFF_DN;GSE15767_MED_VS_SCS_MAC_LN_DN;GSE17974_CTRL_VS_ACT_IL4…	+	SSA/P_DH	7	7	7	52	52	52	22.655	0	135.18	6229100000	154	0.00569431	1.11192	2.16133	UP	4.62795	Q9BRP8	Q9BRP8	Partner of Y14 and mago	WIBG	4613
31.8766	29.8517	31.8218	30.6738	31.0811	31.673	32.3802	31.8527	30.785	31.7814	31.8122	29.3828	30.349				establishment of localization;establishment of localization in cell;establishment of protein localization;intracellular protein transport;intracellular transport;protein transport;response to antibiotic;response to brefeldin A;response to chemical stimulus;response to stimulus;transport	GO:0006810;GO:0006886;GO:0015031;GO:0031001;GO:0042221;GO:0045184;GO:0046677;GO:0046907;GO:0050896;GO:0051234;GO:0051649			cell part;cytoplasm;cytoplasmic microtubule;cytoplasmic part;cytoskeletal part;extracellular membrane-bounded organelle;extracellular organelle;extracellular region part;extracellular vesicular exosome;Golgi apparatus;Golgi apparatus part;Golgi cisterna;Golgi medial cisterna;Golgi trans cisterna;intracellular membrane-bounded organelle;intracellular organelle;intracellular organelle part;intracel…	GO:0000138;GO:0005737;GO:0005794;GO:0005797;GO:0005874;GO:0005881;GO:0031982;GO:0031984;GO:0031985;GO:0031988;GO:0032991;GO:0043226;GO:0043227;GO:0043229;GO:0043230;GO:0043231;GO:0043234;GO:0044421;GO:0044422;GO:0044424;GO:0044430;GO:0044431;GO:0044444;GO:0044446;GO:0044464;GO:0065010;GO:0070062				+	SSA/P_DH	9	9	9	13.8	13.8	13.8	88.743	0	47.718	8603200000	112	0.00577197	1.66662	3.17471	UP	4.61298	Q8IV36	Q8IV36	Protein HID1	HID1	3683
29.5303	29.1891	29.8554	30.1705	29.5624	29.5414	29.5675	30.299	28.7399	29.5019	29.8177	28.9034	29.0153				acyl-CoA biosynthetic process;acyl-CoA metabolic process;acylglycerol biosynthetic process;acylglycerol metabolic process;biosynthetic process;carboxylic acid biosynthetic process;carboxylic acid metabolic process;cellular biosynthetic process;cellular ketone metabolic process;cellular lipid metabolic process;cellular metabolic process;cellular process;coenzyme biosynthetic process;coenzyme metab…	GO:0000038;GO:0006082;GO:0006629;GO:0006631;GO:0006633;GO:0006637;GO:0006638;GO:0006639;GO:0006641;GO:0006662;GO:0006732;GO:0008152;GO:0008610;GO:0009058;GO:0009108;GO:0009987;GO:0016053;GO:0018904;GO:0019432;GO:0019752;GO:0030497;GO:0032787;GO:0035336;GO:0035337;GO:0035338;GO:0035383;GO:0035384;GO:0042180;GO:0042761;GO:0043436;GO:0044237;GO:0044238;GO:0044249;GO:0044255;GO:0044281;GO:0044283;GO:…	catalytic activity;oxidoreductase activity;oxidoreductase activity, acting on the CH-CH group of donors	GO:0003824;GO:0016491;GO:0016627	cell part;cytoplasmic part;endoplasmic reticulum;endoplasmic reticulum membrane;endoplasmic reticulum part;integral to endoplasmic reticulum membrane;integral to membrane;integral to organelle membrane;intracellular membrane-bounded organelle;intracellular organelle;intracellular organelle part;intracellular part;intrinsic to endoplasmic reticulum membrane;intrinsic to membrane;intrinsic to organ…	GO:0005634;GO:0005783;GO:0005789;GO:0016020;GO:0016021;GO:0030176;GO:0031090;GO:0031224;GO:0031227;GO:0031300;GO:0031301;GO:0043226;GO:0043227;GO:0043229;GO:0043231;GO:0044422;GO:0044424;GO:0044425;GO:0044432;GO:0044444;GO:0044446;GO:0044464	Biosynthesis of unsaturated fatty acids	ko01040	ACEVEDO_NORMAL_TISSUE_ADJACENT_TO_LIVER_TUMOR_DN;BLUM_RESPONSE_TO_SALIRASIB_DN;CASORELLI_ACUTE_PROMYELOCYTIC_LEUKEMIA_DN;chr19p13;CREIGHTON_ENDOCRINE_THERAPY_RESISTANCE_4;ENK_UV_RESPONSE_EPIDERMIS_DN;ENK_UV_RESPONSE_KERATINOCYTE_UP;FLECHNER_BIOPSY_KIDNEY_TRANSPLANT_REJECTED_VS_OK_DN;GATTGGY_V$NFY_Q6_01;GHO_ATF5_TARGETS_DN;GRADE_COLON_CANCER_UP;GSE11057_PBMC_VS_MEM_CD4_TCELL_DN;GSE12366_PLASMA_CEL…	+	SSA/P_DH	10	10	10	29.5	29.5	29.5	36.034	0	37.985	6141500000	156	0.00583081	0.670983	1.59216	UP	4.6018	Q9NZ01	Q9NZ01	Very-long-chain enoyl-CoA reductase	TECR	5309
31.974	30.7446	31.7597	31.8594	32.1112	31.5453	32.7985	32.3375	30.5159	31.9688	32.5439	29.8335	30.7881				adherens junction organization;anatomical structure development;anatomical structure morphogenesis;apoptosis;cardiac muscle tissue morphogenesis;cell death;cell differentiation;cell junction organization;cell-cell junction organization;cellular component disassembly;cellular component disassembly at cellular level;cellular component disassembly involved in apoptosis;cellular component organizatio…	GO:0003223;GO:0006464;GO:0006915;GO:0006921;GO:0006950;GO:0006996;GO:0007010;GO:0008104;GO:0008152;GO:0008219;GO:0008544;GO:0009611;GO:0009653;GO:0009888;GO:0009913;GO:0009987;GO:0012501;GO:0016043;GO:0016265;GO:0018149;GO:0019538;GO:0022411;GO:0030154;GO:0030216;GO:0030855;GO:0032502;GO:0033036;GO:0034330;GO:0034332;GO:0042060;GO:0043170;GO:0043412;GO:0044237;GO:0044238;GO:0044260;GO:0044267;GO:…	binding;binding, bridging;enzyme binding;kinase binding;protein binding;protein binding, bridging;protein kinase binding;protein kinase C binding;scaffold protein binding;structural constituent of cytoskeleton;structural molecule activity	GO:0005080;GO:0005198;GO:0005200;GO:0005488;GO:0005515;GO:0019899;GO:0019900;GO:0019901;GO:0030674;GO:0060090;GO:0097110	adherens junction;anchoring junction;basolateral plasma membrane;cell junction;cell part;cell-cell adherens junction;cell-cell contact zone;cell-cell junction;cornified envelope;cytoplasmic part;cytoskeletal part;cytoskeleton;desmosome;extracellular membrane-bounded organelle;extracellular organelle;extracellular region part;extracellular vesicular exosome;fascia adherens;intercalated disc;interm…	GO:0001533;GO:0005634;GO:0005739;GO:0005856;GO:0005882;GO:0005886;GO:0005911;GO:0005912;GO:0005913;GO:0005916;GO:0014704;GO:0016020;GO:0016323;GO:0030054;GO:0030057;GO:0031982;GO:0031988;GO:0032991;GO:0043226;GO:0043227;GO:0043228;GO:0043229;GO:0043230;GO:0043231;GO:0043232;GO:0043234;GO:0044291;GO:0044421;GO:0044422;GO:0044424;GO:0044425;GO:0044430;GO:0044444;GO:0044446;GO:0044459;GO:0044464;GO:…	Arrhythmogenic right ventricular cardiomyopathy (ARVC)	ko05412	AIGNER_ZEB1_TARGETS;ANATOMICAL_STRUCTURE_DEVELOPMENT;BENPORATH_CYCLING_GENES;BENPORATH_EED_TARGETS;BIDUS_METASTASIS_UP;BIOPOLYMER_METABOLIC_PROCESS;BIOPOLYMER_MODIFICATION;BLALOCK_ALZHEIMERS_DISEASE_UP;BOQUEST_STEM_CELL_CULTURED_VS_FRESH_UP;BOYLAN_MULTIPLE_MYELOMA_C_D_DN;BROWNE_HCMV_INFECTION_30MIN_DN;BROWNE_HCMV_INFECTION_6HR_DN;CAGGTG_V$E12_Q6;CELLULAR_MACROMOLECULE_METABOLIC_PROCESS;CELLULAR_P…	+	SSA/P_DH	60	60	60	26.4	26.4	26.4	331.77	0	323.31	16015000000	517	0.00587918	1.28739	2.44086	UP	4.5927	P15924	P15924	Desmoplakin	DSP	1277
31.8691	31.3033	32.1225	31.9198	31.5575	32.0372	31.1758	31.6669	31.7781	32.0961	31.572	31.5772	31.4276				biological regulation;cell surface receptor linked signaling pathway;cellular component assembly;cellular component assembly at cellular level;cellular component organization;cellular component organization at cellular level;cellular component organization or biogenesis;cellular component organization or biogenesis at cellular level;cellular membrane fusion;cellular membrane organization;cellular…	GO:0001845;GO:0006810;GO:0006886;GO:0006892;GO:0006895;GO:0006906;GO:0006944;GO:0006996;GO:0007165;GO:0007166;GO:0007167;GO:0007169;GO:0007264;GO:0007265;GO:0008152;GO:0008543;GO:0009719;GO:0009790;GO:0009987;GO:0010033;GO:0015031;GO:0016043;GO:0016044;GO:0016050;GO:0016192;GO:0016197;GO:0022607;GO:0032456;GO:0032482;GO:0032502;GO:0032879;GO:0032880;GO:0035556;GO:0042221;GO:0044344;GO:0045184;GO:…	binding;catalytic activity;cytoskeletal protein binding;GDP binding;GTP binding;GTPase activity;guanyl nucleotide binding;guanyl ribonucleotide binding;hydrolase activity;hydrolase activity, acting on acid anhydrides;hydrolase activity, acting on acid anhydrides, in phosphorus-containing anhydrides;myosin binding;myosin V binding;nucleoside-triphosphatase activity;nucleotide binding;protein bindi…	GO:0000166;GO:0003824;GO:0003924;GO:0005488;GO:0005515;GO:0005525;GO:0008092;GO:0016462;GO:0016787;GO:0016817;GO:0016818;GO:0017022;GO:0017076;GO:0017111;GO:0019001;GO:0019003;GO:0031489;GO:0032553;GO:0032555;GO:0032561;GO:0035639	cell part;clathrin-coated vesicle;coated vesicle;cytoplasmic membrane-bounded vesicle;cytoplasmic part;cytoplasmic vesicle;cytoplasmic vesicle membrane;cytoplasmic vesicle part;cytosol;early endosome;early endosome membrane;endocytic vesicle;endocytic vesicle membrane;endoplasmic reticulum;endosomal part;endosome;endosome membrane;extracellular membrane-bounded organelle;extracellular organelle;e…	GO:0000139;GO:0000323;GO:0005622;GO:0005764;GO:0005765;GO:0005768;GO:0005769;GO:0005770;GO:0005773;GO:0005774;GO:0005783;GO:0005791;GO:0005794;GO:0005795;GO:0005798;GO:0005829;GO:0005886;GO:0010008;GO:0012506;GO:0016020;GO:0016023;GO:0030133;GO:0030135;GO:0030136;GO:0030139;GO:0030140;GO:0030659;GO:0030666;GO:0030670;GO:0031090;GO:0031410;GO:0031901;GO:0031982;GO:0031988;GO:0042175;GO:0043226;GO:…			AAAGGGA,MIR-204,MIR-211;AACTGGA,MIR-145;AAGGGAT,MIR-188;ACTGCCT,MIR-34B;AGGTGCA,MIR-500;ATGTTAA,MIR-302C;CCTGCTG,MIR-214;CELL_FRACTION;CELLULAR_LOCALIZATION;CHEN_LUNG_CANCER_SURVIVAL;chr9q32;CLATHRIN_COATED_VESICLE;COATED_VESICLE;CYTOPLASM;CYTOPLASMIC_MEMBRANE_BOUND_VESICLE;CYTOPLASMIC_PART;CYTOPLASMIC_VESICLE;CYTOSOL;DAIRKEE_CANCER_PRONE_RESPONSE_BPA_E2;EARLY_ENDOSOME;ENDOMEMBRANE_SYSTEM;ENDOPLA…	+	SSA/P_DH	10	10	10	65.1	65.1	65.1	23.897	0	191.56	15003000000	193	0.00588549	0.563697	1.47805	UP	4.59152	P61106	P61106	Ras-related protein Rab-14	RAB14	2236
31.141	31.0225	31.5691	31.491	30.2003	31.4366	31.0252	30.0974	30.7443	31.2672	30.6005	30.5101	30.7778				biological regulation;calcium ion homeostasis;calcium ion transport;cation homeostasis;cation transport;cellular calcium ion homeostasis;cellular cation homeostasis;cellular chemical homeostasis;cellular divalent inorganic cation homeostasis;cellular homeostasis;cellular ion homeostasis;cellular metal ion homeostasis;cellular process;chemical homeostasis;divalent inorganic cation homeostasis;diva…	GO:0006810;GO:0006811;GO:0006812;GO:0006816;GO:0006873;GO:0006874;GO:0006875;GO:0009607;GO:0009615;GO:0009987;GO:0010941;GO:0019725;GO:0030001;GO:0030003;GO:0042592;GO:0042981;GO:0043066;GO:0043067;GO:0043069;GO:0048519;GO:0048523;GO:0048878;GO:0050789;GO:0050794;GO:0050801;GO:0050896;GO:0051234;GO:0051704;GO:0051707;GO:0055065;GO:0055074;GO:0055080;GO:0055082;GO:0060548;GO:0065007;GO:0065008;GO:…	binding;calcium ion binding;cation binding;ion binding;metal ion binding	GO:0005488;GO:0005509;GO:0043167;GO:0043169;GO:0046872	cell part;cytoplasm;cytoplasmic part;endosome;extracellular membrane-bounded organelle;extracellular organelle;extracellular region part;extracellular space;extracellular vesicular exosome;intracellular membrane-bounded organelle;intracellular organelle;intracellular part;late endosome;membrane-bounded organelle;membrane-bounded vesicle;multivesicular body;nucleus;organelle;vesicle	GO:0005615;GO:0005634;GO:0005737;GO:0005768;GO:0005770;GO:0005771;GO:0031982;GO:0031988;GO:0043226;GO:0043227;GO:0043229;GO:0043230;GO:0043231;GO:0044421;GO:0044424;GO:0044444;GO:0044464;GO:0065010;GO:0070062			ACEVEDO_LIVER_CANCER_DN;ANTI_APOPTOSIS;APOPTOSIS_GO;AUNG_GASTRIC_CANCER;BENPORATH_MYC_MAX_TARGETS;BILANGES_SERUM_AND_RAPAMYCIN_SENSITIVE_GENES;BLALOCK_ALZHEIMERS_DISEASE_UP;CALCIUM_ION_BINDING;CATION_BINDING;CELL_DEVELOPMENT;CGGAARNGGCNG_UNKNOWN;chr13q14;CRGAARNNNNCGA_UNKNOWN;CYTOPLASM;CYTOPLASMIC_PART;CYTOSKELETAL_PART;CYTOSKELETON;DOANE_RESPONSE_TO_ANDROGEN_DN;DODD_NASOPHARYNGEAL_CARCINOMA_UP;E…	+	SSA/P_DH	5	5	5	40.1	40.1	40.1	19.595	0	103.95	15623000000	315	0.00589756	0.660621	1.58076	UP	4.58926	P13693;Q56UQ5	P13693	Translationally-controlled tumor protein	TPT1	1212
30.0213	29.0054	29.7362	29.7969	29.3551	29.6856	29.8666	29.6776	28.7577	29.334	29.8061	28.377	28.777				biological regulation;cell communication;cellular process;cellular response to chemical stimulus;cellular response to external stimulus;cellular response to extracellular stimulus;cellular response to glucose starvation;cellular response to hypoxia;cellular response to nutrient levels;cellular response to organic substance;cellular response to oxygen levels;cellular response to starvation;cellula…	GO:0001666;GO:0006950;GO:0006984;GO:0006986;GO:0007154;GO:0007165;GO:0009267;GO:0009605;GO:0009987;GO:0009991;GO:0010033;GO:0030968;GO:0031667;GO:0031668;GO:0031669;GO:0033554;GO:0034620;GO:0034976;GO:0035966;GO:0035967;GO:0042149;GO:0042221;GO:0042594;GO:0050789;GO:0050794;GO:0050896;GO:0051716;GO:0065007;GO:0070482;GO:0070887;GO:0071310;GO:0071453;GO:0071456;GO:0071496	binding;enzyme binding;kinase binding;phosphoprotein binding;protein binding;protein kinase binding;translation initiation factor binding	GO:0005488;GO:0005515;GO:0019899;GO:0019900;GO:0019901;GO:0031369;GO:0051219	cell part;cytoplasmic part;endoplasmic reticulum;endoplasmic reticulum part;integral to endoplasmic reticulum membrane;integral to membrane;integral to organelle membrane;intracellular membrane-bounded organelle;intracellular organelle;intracellular organelle part;intracellular part;intrinsic to endoplasmic reticulum membrane;intrinsic to membrane;intrinsic to organelle membrane;membrane part;mem…	GO:0005783;GO:0016021;GO:0030176;GO:0031224;GO:0031227;GO:0031300;GO:0031301;GO:0043226;GO:0043227;GO:0043229;GO:0043231;GO:0044422;GO:0044424;GO:0044425;GO:0044432;GO:0044444;GO:0044446;GO:0044464			ACEVEDO_LIVER_TUMOR_VS_NORMAL_ADJACENT_TISSUE_UP;ALCALAY_AML_BY_NPM1_LOCALIZATION_UP;BILANGES_SERUM_SENSITIVE_VIA_TSC1;BURTON_ADIPOGENESIS_5;CAIRO_HEPATOBLASTOMA_CLASSES_UP;chr7q11;CHUNG_BLISTER_CYTOTOXICITY_UP;ENK_UV_RESPONSE_KERATINOCYTE_DN;GOBERT_OLIGODENDROCYTE_DIFFERENTIATION_UP;GOLDRATH_ANTIGEN_RESPONSE;GOLDRATH_NAIVE_VS_EFF_CD8_TCELL_DN;GRAESSMANN_APOPTOSIS_BY_DOXORUBICIN_DN;GRAESSMANN_APO…	+	SSA/P_DH	15	15	15	38	38	38	49.797	0	98.06	3828000000	131	0.00594838	0.855957	1.80996	UP	4.57983	Q9Y4P3	Q9Y4P3	Transducin beta-like protein 2	TBL2	5811
31.4647	31.0375	31.7181	31.8455	31.6133	31.5406	31.643	31.7868	30.8683	31.7569	31.4151	31.0561	31.3462				bile acid biosynthetic process;bile acid metabolic process;biological regulation;biosynthetic process;C21-steroid hormone biosynthetic process;C21-steroid hormone metabolic process;carboxylic acid biosynthetic process;carboxylic acid catabolic process;carboxylic acid metabolic process;catabolic process;cellular biosynthetic process;cellular catabolic process;cellular component organization;cellul…	GO:0006082;GO:0006629;GO:0006631;GO:0006635;GO:0006694;GO:0006699;GO:0006700;GO:0006701;GO:0006810;GO:0006869;GO:0006996;GO:0007009;GO:0007031;GO:0008104;GO:0008152;GO:0008202;GO:0008206;GO:0008207;GO:0008610;GO:0009056;GO:0009058;GO:0009062;GO:0009893;GO:0009987;GO:0010817;GO:0015914;GO:0016042;GO:0016043;GO:0016044;GO:0016053;GO:0016054;GO:0019216;GO:0019218;GO:0019222;GO:0019395;GO:0019637;GO:…	binding;C-acyltransferase activity;carboxylic acid binding;catalytic activity;cholesterol binding;coenzyme binding;cofactor binding;fatty acid binding;fatty-acyl-CoA binding;lipid binding;lipid transporter activity;monocarboxylic acid binding;oleic acid binding;phosphatidylinositol transporter activity;phospholipid transporter activity;propanoyl-CoA C-acyltransferase activity;protein binding;rece…	GO:0000062;GO:0003824;GO:0005102;GO:0005215;GO:0005319;GO:0005488;GO:0005496;GO:0005504;GO:0005515;GO:0005548;GO:0008289;GO:0008526;GO:0015485;GO:0016408;GO:0016740;GO:0016746;GO:0016747;GO:0022892;GO:0031406;GO:0032934;GO:0033293;GO:0033814;GO:0048037;GO:0050662;GO:0070538	cell part;cytoplasm;cytoplasmic part;extracellular membrane-bounded organelle;extracellular organelle;extracellular region part;extracellular vesicular exosome;intracellular membrane-bounded organelle;intracellular organelle;intracellular organelle lumen;intracellular organelle part;intracellular part;macromolecular complex;membrane;membrane-bounded organelle;membrane-bounded vesicle;membrane-enc…	GO:0005654;GO:0005737;GO:0005739;GO:0005777;GO:0005782;GO:0016020;GO:0031907;GO:0031974;GO:0031982;GO:0031988;GO:0032991;GO:0042579;GO:0043226;GO:0043227;GO:0043229;GO:0043230;GO:0043231;GO:0043233;GO:0043234;GO:0044421;GO:0044422;GO:0044424;GO:0044428;GO:0044438;GO:0044439;GO:0044444;GO:0044446;GO:0044464;GO:0065010;GO:0070013;GO:0070062	Peroxisome;PPAR signaling pathway;Primary bile acid biosynthesis	ko00120;ko03320;ko04146	ACEVEDO_METHYLATED_IN_LIVER_CANCER_DN;BENPORATH_SUZ12_TARGETS;BERENJENO_TRANSFORMED_BY_RHOA_DN;BIOSYNTHETIC_PROCESS;BLALOCK_ALZHEIMERS_DISEASE_DN;BURTON_ADIPOGENESIS_5;BURTON_ADIPOGENESIS_6;CADWELL_ATG16L1_TARGETS_UP;CAIRO_HEPATOBLASTOMA_DN;CELLULAR_LIPID_METABOLIC_PROCESS;CHIANG_LIVER_CANCER_SUBCLASS_PROLIFERATION_DN;chr1p32;COULOUARN_TEMPORAL_TGFB1_SIGNATURE_DN;CYTOPLASM;CYTOPLASMIC_PART;DAZARD…	+	SSA/P_DH	17	17	17	36.9	36.9	36.9	58.993	0	173.19	11419000000	228	0.0059523	0.594847	1.51031	UP	4.57911	P22307	P22307	Non-specific lipid-transfer protein	SCP2	1435
27.7117	27.2144	28.3937	27.4672	27.5675	28.1138	27.8224	27.5648	26.8353	28.2007	27.5248	27.5062	27.565				activation of immune response;activation of innate immune response;activation of MAPK activity;biological regulation;cardiac muscle contraction;cellular macromolecule metabolic process;cellular metabolic process;cellular process;cellular protein metabolic process;cellular response to stimulus;cellular response to stress;defense response;immune response;immune response-activating signal transducti…	GO:0000165;GO:0000187;GO:0001817;GO:0001932;GO:0002218;GO:0002221;GO:0002224;GO:0002253;GO:0002376;GO:0002682;GO:0002684;GO:0002755;GO:0002756;GO:0002757;GO:0002758;GO:0002764;GO:0003008;GO:0003012;GO:0006355;GO:0006464;GO:0006468;GO:0006793;GO:0006796;GO:0006936;GO:0006941;GO:0006950;GO:0006952;GO:0006954;GO:0006955;GO:0007165;GO:0007243;GO:0007346;GO:0008152;GO:0009611;GO:0009889;GO:0009891;GO:…	adenyl nucleotide binding;adenyl ribonucleotide binding;ATP binding;binding;catalytic activity;enzyme binding;kinase activity;kinase binding;MAP kinase kinase activity;nucleotide binding;phosphotransferase activity, alcohol group as acceptor;protein binding;protein kinase activity;protein kinase binding;protein serine/threonine kinase activity;protein serine/threonine/tyrosine kinase activity;pro…	GO:0000166;GO:0003824;GO:0004672;GO:0004674;GO:0004708;GO:0004712;GO:0004713;GO:0005488;GO:0005515;GO:0005524;GO:0016301;GO:0016740;GO:0016772;GO:0016773;GO:0017076;GO:0019899;GO:0019900;GO:0019901;GO:0030554;GO:0032553;GO:0032555;GO:0032559;GO:0035639	cell part;cytoplasm;cytoplasmic part;cytosol;intracellular organelle part;intracellular part;membrane;nuclear part;nucleoplasm;organelle part	GO:0005654;GO:0005737;GO:0005829;GO:0016020;GO:0044422;GO:0044424;GO:0044428;GO:0044444;GO:0044446;GO:0044464	Amyotrophic lateral sclerosis (ALS);Fc epsilon RI signaling pathway;GnRH signaling pathway;MAPK signaling pathway;Toll-like receptor signaling pathway;Toxoplasmosis	ko04010;ko04620;ko04664;ko04912;ko05014;ko05145	ALCALAY_AML_BY_NPM1_LOCALIZATION_DN;AMIT_EGF_RESPONSE_120_HELA;AMIT_EGF_RESPONSE_480_HELA;BIOCARTA_FMLP_PATHWAY;BIOCARTA_GATA3_PATHWAY;BIOCARTA_HCMV_PATHWAY;BIOCARTA_IL1R_PATHWAY;BIOCARTA_KERATINOCYTE_PATHWAY;BIOCARTA_MAPK_PATHWAY;BIOCARTA_NTHI_PATHWAY;BIOCARTA_PYK2_PATHWAY;BIOCARTA_STRESS_PATHWAY;BIOCARTA_TOLL_PATHWAY;BIOPOLYMER_METABOLIC_PROCESS;BLALOCK_ALZHEIMERS_DISEASE_UP;BONOME_OVARIAN_CANC…	+	SSA/P_DH	11	11	9	46.4	46.4	36.9	39.318	0	95.84	1135000000	114	0.00601978	0.95584	1.93971	UP	4.56674	P46734	P46734	Dual specificity mitogen-activated protein kinase kinase 3	MAP2K3	1867
29.6587	29.6671	29.8111	29.9073	29.9076	30.0373	30.1797	29.8502	29.4408	29.969	29.9613	29.3038	29.4004				antigen processing and presentation;antigen processing and presentation of exogenous antigen;antigen processing and presentation of exogenous peptide antigen;antigen processing and presentation of exogenous peptide antigen via MHC class II;antigen processing and presentation of peptide antigen;antigen processing and presentation of peptide antigen via MHC class I;antigen processing and presentati…	GO:0002376;GO:0002474;GO:0002478;GO:0002495;GO:0002504;GO:0005975;GO:0006464;GO:0006486;GO:0006487;GO:0006810;GO:0006886;GO:0006888;GO:0006901;GO:0006996;GO:0008152;GO:0009987;GO:0015031;GO:0016043;GO:0016050;GO:0016192;GO:0018193;GO:0018196;GO:0018279;GO:0019538;GO:0019882;GO:0019884;GO:0019886;GO:0043170;GO:0043412;GO:0043413;GO:0043687;GO:0044237;GO:0044238;GO:0044260;GO:0044262;GO:0044267;GO:…	binding;cation binding;ion binding;metal ion binding;transition metal ion binding;zinc ion binding	GO:0005488;GO:0008270;GO:0043167;GO:0043169;GO:0046872;GO:0046914	cell part;coated vesicle membrane;COPII vesicle coat;cytoplasmic part;cytoplasmic vesicle membrane;cytoplasmic vesicle part;cytosol;endoplasmic reticulum membrane;endoplasmic reticulum part;ER to Golgi transport vesicle membrane;Golgi apparatus part;Golgi membrane;intracellular organelle part;intracellular part;macromolecular complex;membrane;membrane coat;membrane part;organelle membrane;organel…	GO:0000139;GO:0005789;GO:0005829;GO:0012506;GO:0012507;GO:0016020;GO:0030117;GO:0030120;GO:0030127;GO:0030658;GO:0030659;GO:0030662;GO:0031090;GO:0032991;GO:0043234;GO:0044422;GO:0044424;GO:0044425;GO:0044431;GO:0044432;GO:0044433;GO:0044444;GO:0044446;GO:0044464;GO:0048471	Protein processing in endoplasmic reticulum	ko04141	ACAACTT,MIR-382;AGGTGCA,MIR-500;ATACCTC,MIR-202;BLALOCK_ALZHEIMERS_DISEASE_UP;CAATGCA,MIR-33;CASORELLI_ACUTE_PROMYELOCYTIC_LEUKEMIA_DN;CCTGCTG,MIR-214;chr10q22;DIRMEIER_LMP1_RESPONSE_EARLY;GAGCCAG,MIR-149;GAGCTGG,MIR-337;GGAANCGGAANY_UNKNOWN;GGGAGGRR_V$MAZ_Q6;GGGCGGR_V$SP1_Q6;GSE10094_LCMV_VS_LISTERIA_IND_EFF_CD4_TCELL_UP;GSE13484_UNSTIM_VS_12H_YF17D_VACCINE_STIM_PBMC_UP;GSE1460_NAIVE_CD4_TCELL_A…	+	SSA/P_DH	21	21	21	23.1	23.1	23.1	118.32	0	94.023	5171000000	334	0.00612763	0.486094	1.40065	UP	4.5473	P53992	P53992	Protein transport protein Sec24C	SEC24C	2118
33.8133	31.2106	34.4356	34.1679	31.9435	33.407	33.1809	33.503	31.5868	33.4129	33.3224	29.2926	29.5923				cell migration;cell motility;cellular component movement;cellular process;endothelial cell migration;locomotion;response to chemical stimulus;response to organic substance;response to stimulus	GO:0006928;GO:0009987;GO:0010033;GO:0016477;GO:0040011;GO:0042221;GO:0043542;GO:0048870;GO:0050896	binding;calcium ion binding;calcium-dependent protein binding;cation binding;ion binding;magnesium ion binding;metal ion binding;protein binding	GO:0000287;GO:0005488;GO:0005509;GO:0005515;GO:0043167;GO:0043169;GO:0046872;GO:0048306	cell part;cell projection membrane;cell projection part;cytoplasm;extracellular membrane-bounded organelle;extracellular organelle;extracellular region part;extracellular vesicular exosome;intracellular membrane-bounded organelle;intracellular organelle;intracellular part;membrane part;membrane-bounded organelle;membrane-bounded vesicle;microvillus membrane;nucleus;organelle;plasma membrane part;…	GO:0005634;GO:0005737;GO:0031253;GO:0031528;GO:0031982;GO:0031988;GO:0043226;GO:0043227;GO:0043229;GO:0043230;GO:0043231;GO:0044421;GO:0044424;GO:0044425;GO:0044459;GO:0044463;GO:0044464;GO:0065010;GO:0070062			AMIT_SERUM_RESPONSE_480_MCF10A;CALCIUM_ION_BINDING;CASORELLI_ACUTE_PROMYELOCYTIC_LEUKEMIA_UP;CATION_BINDING;CELL_MIGRATION;CHARAFE_BREAST_CANCER_BASAL_VS_MESENCHYMAL_UP;CHARAFE_BREAST_CANCER_LUMINAL_VS_MESENCHYMAL_UP;CHIANG_LIVER_CANCER_SUBCLASS_CTNNB1_DN;CHIANG_LIVER_CANCER_SUBCLASS_PROLIFERATION_UP;chr4p16;CREIGHTON_ENDOCRINE_THERAPY_RESISTANCE_3;CROMER_TUMORIGENESIS_DN;CYTOPLASM;DELPUECH_FOXO3…	+	SSA/P_DH	4	4	4	71.6	71.6	71.6	10.4	0	84.567	31765000000	206	0.00624988	3.33125	10.0648	UP	4.52574	P25815	P25815	Protein S100-P	S100P	1508
27.8065	NaN	28.5875	28.5348	28.3456	28.515	28.242	28.3405	27.9724	28.5812	NaN	NaN	28.1497				ameboidal cell migration;anatomical structure development;anatomical structure morphogenesis;androgen metabolic process;biological regulation;biosynthetic process;carboxylic acid metabolic process;catabolic process;cell differentiation;cell migration;cell motility;cell surface receptor linked signaling pathway;cellular biosynthetic process;cellular catabolic process;cellular component movement;ce…	GO:0001553;GO:0001570;GO:0001667;GO:0001822;GO:0003006;GO:0006082;GO:0006629;GO:0006631;GO:0006643;GO:0006665;GO:0006672;GO:0006928;GO:0007165;GO:0007166;GO:0007167;GO:0007169;GO:0007276;GO:0007283;GO:0008152;GO:0008202;GO:0008209;GO:0008210;GO:0008610;GO:0009056;GO:0009058;GO:0009653;GO:0009791;GO:0009887;GO:0009987;GO:0010761;GO:0010817;GO:0016042;GO:0016477;GO:0019752;GO:0022414;GO:0022602;GO:…	aldehyde-lyase activity;binding;carbon-carbon lyase activity;carboxy-lyase activity;catalytic activity;cofactor binding;lyase activity;pyridoxal phosphate binding;sphinganine-1-phosphate aldolase activity;vitamin B6 binding;vitamin binding	GO:0003824;GO:0005488;GO:0008117;GO:0016829;GO:0016830;GO:0016831;GO:0016832;GO:0019842;GO:0030170;GO:0048037;GO:0070279	cell part;cytoplasmic part;endoplasmic reticulum;endoplasmic reticulum membrane;endoplasmic reticulum part;integral to endoplasmic reticulum membrane;integral to membrane;integral to organelle membrane;intracellular membrane-bounded organelle;intracellular organelle;intracellular organelle part;intracellular part;intrinsic to endoplasmic reticulum membrane;intrinsic to membrane;intrinsic to organ…	GO:0005783;GO:0005789;GO:0016020;GO:0016021;GO:0030176;GO:0031090;GO:0031224;GO:0031227;GO:0031300;GO:0031301;GO:0043226;GO:0043227;GO:0043229;GO:0043231;GO:0044422;GO:0044424;GO:0044425;GO:0044432;GO:0044444;GO:0044446;GO:0044464	Sphingolipid metabolism	ko00600	AAGCAAT,MIR-137;AKT_UP.V1_UP;AKT_UP_MTOR_DN.V1_UP;ALCALAY_AML_BY_NPM1_LOCALIZATION_UP;APOPTOSIS_GO;BENPORATH_MYC_MAX_TARGETS;BERTUCCI_MEDULLARY_VS_DUCTAL_BREAST_CANCER_UP;BLALOCK_ALZHEIMERS_DISEASE_UP;BLUM_RESPONSE_TO_SALIRASIB_UP;BOGNI_TREATMENT_RELATED_MYELOID_LEUKEMIA_UP;BUYTAERT_PHOTODYNAMIC_THERAPY_STRESS_UP;CAIRO_HEPATOBLASTOMA_CLASSES_DN;CELL_DEVELOPMENT;CELLULAR_LIPID_METABOLIC_PROCESS;CE…	+	SSA/P_DH	11	11	11	21.1	21.1	21.1	63.523	0	35.831	1058100000	52	0.00625347	0.5002	1.41441	UP	6.89389	O95470	O95470	Sphingosine-1-phosphate lyase 1	SGPL1	710
35.417	35.0503	35.5865	35.2957	35.3383	35.41	35.7695	35.3303	35.1291	35.325	35.3152	34.8456	34.8856				biological regulation;biosynthetic process;cell differentiation;cellular biosynthetic process;cellular developmental process;cellular macromolecule biosynthetic process;cellular macromolecule metabolic process;cellular metabolic process;cellular process;cellular protein metabolic process;developmental process;gene expression;hemopoietic progenitor cell differentiation;macromolecule biosynthetic p…	GO:0002244;GO:0006412;GO:0006414;GO:0006417;GO:0006464;GO:0008152;GO:0009058;GO:0009059;GO:0009889;GO:0009891;GO:0009893;GO:0009987;GO:0010467;GO:0010468;GO:0010556;GO:0010557;GO:0010604;GO:0010608;GO:0017182;GO:0017183;GO:0018193;GO:0018202;GO:0019222;GO:0019538;GO:0030154;GO:0031323;GO:0031325;GO:0031326;GO:0031328;GO:0032268;GO:0032270;GO:0032502;GO:0034645;GO:0043170;GO:0043412;GO:0043687;GO:…	binding;catalytic activity;enzyme binding;GTP binding;GTPase activity;guanyl nucleotide binding;guanyl ribonucleotide binding;hydrolase activity;hydrolase activity, acting on acid anhydrides;hydrolase activity, acting on acid anhydrides, in phosphorus-containing anhydrides;kinase binding;nucleic acid binding;nucleoside-triphosphatase activity;nucleotide binding;protein binding;protein kinase bind…	GO:0000166;GO:0003676;GO:0003723;GO:0003746;GO:0003824;GO:0003924;GO:0005488;GO:0005515;GO:0005525;GO:0008135;GO:0016462;GO:0016787;GO:0016817;GO:0016818;GO:0017076;GO:0017111;GO:0019001;GO:0019899;GO:0019900;GO:0019901;GO:0032553;GO:0032555;GO:0032561;GO:0035639	aggresome;cell part;cytoplasm;cytoplasmic part;cytosol;extracellular membrane-bounded organelle;extracellular organelle;extracellular region part;extracellular vesicular exosome;inclusion body;intracellular membrane-bounded organelle;intracellular organelle;intracellular part;macromolecular complex;membrane;membrane-bounded organelle;membrane-bounded vesicle;nucleus;organelle;plasma membrane;poly…	GO:0005634;GO:0005737;GO:0005829;GO:0005844;GO:0005886;GO:0016020;GO:0016234;GO:0016235;GO:0030529;GO:0031982;GO:0031988;GO:0032991;GO:0043226;GO:0043227;GO:0043229;GO:0043230;GO:0043231;GO:0044421;GO:0044424;GO:0044444;GO:0044464;GO:0065010;GO:0070062			ACEVEDO_LIVER_CANCER_DN;ACEVEDO_NORMAL_TISSUE_ADJACENT_TO_LIVER_TUMOR_DN;BCAT_BILD_ET_AL_UP;BENPORATH_EED_TARGETS;BENPORATH_NANOG_TARGETS;BENPORATH_SOX2_TARGETS;BHATI_G2M_ARREST_BY_2METHOXYESTRADIOL_DN;BILANGES_SERUM_AND_RAPAMYCIN_SENSITIVE_GENES;BIOCARTA_EIF_PATHWAY;BLUM_RESPONSE_TO_SALIRASIB_UP;CHNG_MULTIPLE_MYELOMA_HYPERPLOID_UP;DIRMEIER_LMP1_RESPONSE_EARLY;FLOTHO_PEDIATRIC_ALL_THERAPY_RESPONS…	+	SSA/P_DH	46	46	45	68.9	68.9	67.7	95.337	0	323.31	217210000000	3128	0.00626026	0.462838	1.37825	UP	4.52393	P13639	P13639	Elongation factor 2	EEF2	1206
29.603	29.6498	31.7053	29.3357	29.5662	30.3746	30.0625	30.1015	29.6922	31.0735	29.6736	29.2417	29.3647				activation of immune response;activation of innate immune response;apoptosis;biological regulation;calcium ion homeostasis;cation homeostasis;cell death;cellular process;cellular response to stimulus;chemical homeostasis;death;defense response;defense response to bacterium;divalent inorganic cation homeostasis;homeostatic process;immune response-activating signal transduction;immune response-regu…	GO:0002218;GO:0002221;GO:0002224;GO:0002237;GO:0002253;GO:0002376;GO:0002682;GO:0002684;GO:0002685;GO:0002687;GO:0002688;GO:0002690;GO:0002757;GO:0002758;GO:0002764;GO:0006915;GO:0006950;GO:0006952;GO:0007165;GO:0008219;GO:0009607;GO:0009617;GO:0009987;GO:0010033;GO:0012501;GO:0016265;GO:0030334;GO:0030335;GO:0031347;GO:0031349;GO:0032101;GO:0032103;GO:0032496;GO:0032879;GO:0034142;GO:0040012;GO:…	binding;calcium ion binding;cation binding;chemokine receptor binding;cytokine receptor binding;G-protein-coupled receptor binding;ion binding;metal ion binding;protein binding;receptor binding	GO:0001664;GO:0005102;GO:0005126;GO:0005488;GO:0005509;GO:0005515;GO:0042379;GO:0043167;GO:0043169;GO:0046872	cell junction;cell part;cytoplasm;cytoplasmic part;cytoskeleton;extracellular membrane-bounded organelle;extracellular organelle;extracellular region part;extracellular vesicular exosome;intracellular non-membrane-bounded organelle;intracellular organelle;intracellular organelle part;intracellular part;membrane;membrane-bounded organelle;membrane-bounded vesicle;microtubule cytoskeleton;non-membr…	GO:0005654;GO:0005737;GO:0005856;GO:0005886;GO:0015630;GO:0016020;GO:0030054;GO:0031982;GO:0031988;GO:0043226;GO:0043227;GO:0043228;GO:0043229;GO:0043230;GO:0043232;GO:0044421;GO:0044422;GO:0044424;GO:0044428;GO:0044444;GO:0044446;GO:0044464;GO:0048471;GO:0065010;GO:0070062			ACEVEDO_FGFR1_TARGETS_IN_PROSTATE_CANCER_MODEL_UP;AKT_UP.V1_UP;BOYAULT_LIVER_CANCER_SUBCLASS_G1_UP;BRUINS_UVC_RESPONSE_VIA_TP53_GROUP_A;CAGGTA_V$AREB6_01;CAGGTG_V$E12_Q6;CHARAFE_BREAST_CANCER_BASAL_VS_MESENCHYMAL_UP;CHARAFE_BREAST_CANCER_LUMINAL_VS_MESENCHYMAL_UP;chr1q21;COLDREN_GEFITINIB_RESISTANCE_DN;DCA_UP.V1_DN;FARMER_BREAST_CANCER_APOCRINE_VS_LUMINAL;GGGAGGRR_V$MAZ_Q6;GGGTGGRR_V$PAX4_03;GNF2…	+	SSA/P_DH	5	5	5	63.5	63.5	63.5	11.662	0	180.26	7212100000	144	0.00632842	1.56406	2.95684	UP	4.51214	Q9HCY8	Q9HCY8	Protein S100-A14	S100A14	5065
29.3218	28.6426	29.0509	29.0398	29.2671	29.0976	29.6024	29.4764	28.8341	29.3168	29.4086	28.8337	28.7105				aging;autophagy;biological regulation;catabolic process;cellular catabolic process;cellular metabolic process;cellular process;developmental process;metabolic process;mitochondrion degradation;multicellular organismal aging;regulation of autophagy;regulation of biological process;regulation of catabolic process;regulation of cellular catabolic process;regulation of cellular metabolic process;regu…	GO:0000422;GO:0006914;GO:0007568;GO:0008152;GO:0009056;GO:0009894;GO:0009987;GO:0010259;GO:0010506;GO:0019222;GO:0031323;GO:0031329;GO:0032502;GO:0044237;GO:0044248;GO:0050789;GO:0050794;GO:0065007	2 iron, 2 sulfur cluster binding;binding;cation binding;identical protein binding;ion binding;iron-sulfur cluster binding;metal cluster binding;metal ion binding;protein binding;protein dimerization activity;protein homodimerization activity	GO:0005488;GO:0005515;GO:0042802;GO:0042803;GO:0043167;GO:0043169;GO:0046872;GO:0046983;GO:0051536;GO:0051537;GO:0051540	cell part;cytoplasmic part;endoplasmic reticulum;endoplasmic reticulum membrane;endoplasmic reticulum part;integral to membrane;intracellular membrane-bounded organelle;intracellular organelle;intracellular organelle part;intracellular part;intrinsic to membrane;macromolecular complex;membrane;membrane part;membrane-bounded organelle;mitochondrial membrane;mitochondrial outer membrane;mitochondri…	GO:0005741;GO:0005783;GO:0005789;GO:0016020;GO:0016021;GO:0019867;GO:0031090;GO:0031224;GO:0031966;GO:0031968;GO:0032991;GO:0043226;GO:0043227;GO:0043229;GO:0043231;GO:0043234;GO:0044422;GO:0044424;GO:0044425;GO:0044429;GO:0044432;GO:0044444;GO:0044446;GO:0044464			CHICAS_RB1_TARGETS_SENESCENT;chr4q22;chr4q24;CHUNG_BLISTER_CYTOTOXICITY_UP;DODD_NASOPHARYNGEAL_CARCINOMA_DN;GSE14000_TRANSLATED_RNA_VS_MRNA_16H_LPS_DC_DN;GSE14350_TREG_VS_TEFF_UP;GSE16522_ANTI_CD3CD28_STIM_VS_UNSTIM_MEMORY_CD8_TCELL_DN;GSE37416_0H_VS_24H_F_TULARENSIS_LVS_NEUTROPHIL_DN;GSE37416_CTRL_VS_24H_F_TULARENSIS_LVS_NEUTROPHIL_DN;GSE39820_CTRL_VS_TGFBETA3_IL6_CD4_TCELL_UP;GSE7400_CTRL_VS_CS…	+	SSA/P_DH	4	4	4	35.6	35.6	35.6	15.278	0.000258	19.652	2054300000	52	0.00633934	0.399853	1.31937	UP	4.51027	Q8N5K1	Q8N5K1	CDGSH iron-sulfur domain-containing protein 2	CISD2	3818
32.261	32.0643	32.6018	32.1907	31.9488	32.7849	32.5338	32.3612	32.125	32.3698	32.3694	32.1774	31.9985				cellular process;establishment of localization;transport;vesicle-mediated transport	GO:0006810;GO:0009987;GO:0016192;GO:0051234			cell part;cytoplasm;cytoplasmic part;endosomal part;endosome;endosome membrane;Golgi apparatus;intracellular membrane-bounded organelle;intracellular organelle;intracellular organelle part;intracellular part;lipid particle;membrane;membrane-bounded organelle;organelle;organelle membrane;organelle part	GO:0005737;GO:0005768;GO:0005794;GO:0005811;GO:0010008;GO:0016020;GO:0031090;GO:0043226;GO:0043227;GO:0043229;GO:0043231;GO:0044422;GO:0044424;GO:0044440;GO:0044444;GO:0044446;GO:0044464			BENPORATH_CYCLING_GENES;BLALOCK_ALZHEIMERS_DISEASE_UP;BOYLAN_MULTIPLE_MYELOMA_C_D_DN;BOYLAN_MULTIPLE_MYELOMA_PCA1_UP;BRUINS_UVC_RESPONSE_LATE;CAIRO_HEPATOBLASTOMA_CLASSES_UP;CHICAS_RB1_TARGETS_CONFLUENT;chr19p13;CYTOPLASM;CYTOPLASMIC_PART;DAUER_STAT3_TARGETS_UP;DODD_NASOPHARYNGEAL_CARCINOMA_UP;ENDOSOME;ENK_UV_RESPONSE_KERATINOCYTE_UP;ESTABLISHMENT_OF_LOCALIZATION;FLECHNER_PBL_KIDNEY_TRANSPLANT_OK…	+	SSA/P_DH	16	16	16	59.7	59.7	59.7	47.074	0	323.31	21493000000	522	0.00653743	0.494215	1.40855	UP	4.4769	O60664	O60664	Perilipin-3	PLIN3	443
27.1088	26.5813	27.2171	27.2183	27.5313	27.0009	27.2058	27.4939	26.5266	27.1209	27.8425	NaN	NaN				biosynthetic process;cellular biosynthetic process;cellular macromolecule biosynthetic process;cellular macromolecule metabolic process;cellular metabolic process;cellular nitrogen compound metabolic process;cellular process;establishment of localization;establishment of localization in cell;establishment of RNA localization;gene expression;histone mRNA 3'-end processing;histone mRNA metabolic pr…	GO:0000375;GO:0000377;GO:0000398;GO:0006139;GO:0006351;GO:0006353;GO:0006366;GO:0006369;GO:0006378;GO:0006379;GO:0006396;GO:0006397;GO:0006398;GO:0006405;GO:0006406;GO:0006807;GO:0006810;GO:0006913;GO:0008152;GO:0008334;GO:0008380;GO:0009058;GO:0009059;GO:0009987;GO:0010467;GO:0015931;GO:0016070;GO:0016071;GO:0031123;GO:0031124;GO:0032774;GO:0034641;GO:0034645;GO:0043170;GO:0043631;GO:0044237;GO:…	binding;nucleic acid binding;RNA binding	GO:0003676;GO:0003723;GO:0005488	cell part;intracellular organelle part;intracellular part;macromolecular complex;membrane;mRNA cleavage and polyadenylation specificity factor complex;mRNA cleavage factor complex;nuclear part;nucleoplasm;nucleoplasm part;organelle part;protein complex	GO:0005654;GO:0005847;GO:0005849;GO:0016020;GO:0032991;GO:0043234;GO:0044422;GO:0044424;GO:0044428;GO:0044446;GO:0044451;GO:0044464	mRNA surveillance pathway	ko03015	BOYLAN_MULTIPLE_MYELOMA_C_D_UP;BYSTRYKH_HEMATOPOIESIS_STEM_CELL_AND_BRAIN_QTL_CIS;BYSTRYKH_HEMATOPOIESIS_STEM_CELL_QTL_CIS;CCAGGGG,MIR-331;CHESLER_BRAIN_HIGHEST_GENETIC_VARIANCE;CHESLER_BRAIN_QTL_CIS;chr14q31;GCCATNTTG_V$YY1_Q6;GGGNRMNNYCAT_UNKNOWN;GOLDRATH_HOMEOSTATIC_PROLIFERATION;GSE11864_UNTREATED_VS_CSF1_IFNG_IN_MAC_DN;GSE11864_UNTREATED_VS_CSF1_PAM3CYS_IN_MAC_DN;GSE14000_TRANSLATED_RNA_VS_M…	+	SSA/P_DH	13	13	13	25.8	25.8	25.8	88.486	0	48.527	681720000	60	0.00674556	0.559003	1.47325	UP	6.71329	Q9P2I0	Q9P2I0	Cleavage and polyadenylation specificity factor subunit 2	CPSF2	5388
28.8066	27.2573	29.5935	27.9743	28.9154	28.9618	28.1992	28.988	NaN	29.6463	27.3496	NaN	26.6342				anatomical structure morphogenesis;biological regulation;cell junction assembly;cell junction organization;cell morphogenesis;cell morphogenesis involved in differentiation;cell surface receptor linked signaling pathway;cell-cell junction assembly;cell-cell junction organization;cellular component assembly;cellular component assembly at cellular level;cellular component morphogenesis;cellular com…	GO:0000226;GO:0000902;GO:0000904;GO:0003382;GO:0006996;GO:0007010;GO:0007017;GO:0007043;GO:0007165;GO:0007166;GO:0007167;GO:0007178;GO:0007179;GO:0009653;GO:0009987;GO:0016043;GO:0022607;GO:0032502;GO:0032989;GO:0034329;GO:0034330;GO:0045216;GO:0048869;GO:0050789;GO:0050794;GO:0050896;GO:0051716;GO:0065007;GO:0070830;GO:0071840;GO:0071841;GO:0071842;GO:0071844	actin binding;binding;catalytic activity;cytoskeletal protein binding;hydrolase activity;hydrolase activity, acting on acid anhydrides;hydrolase activity, acting on acid anhydrides, in phosphorus-containing anhydrides;motor activity;nucleoside-triphosphatase activity;protein binding;pyrophosphatase activity	GO:0003774;GO:0003779;GO:0003824;GO:0005488;GO:0005515;GO:0008092;GO:0016462;GO:0016787;GO:0016817;GO:0016818;GO:0017111	cell junction;cell part;cell-cell junction;cytoskeletal part;intracellular organelle part;intracellular part;macromolecular complex;myosin complex;occluding junction;organelle part;protein complex;tight junction	GO:0005911;GO:0005923;GO:0016459;GO:0030054;GO:0032991;GO:0043234;GO:0044422;GO:0044424;GO:0044430;GO:0044446;GO:0044464;GO:0070160	Tight junction	ko04530	AAGGGAT,MIR-188;ACTIN_BINDING;ATACCTC,MIR-202;BHAT_ESR1_TARGETS_NOT_VIA_AKT1_DN;BHAT_ESR1_TARGETS_VIA_AKT1_DN;BILD_MYC_ONCOGENIC_SIGNATURE;CACGTG_V$MYC_Q2;CHARAFE_BREAST_CANCER_LUMINAL_VS_MESENCHYMAL_UP;chr1q21;COLDREN_GEFITINIB_RESISTANCE_DN;CREIGHTON_ENDOCRINE_THERAPY_RESISTANCE_3;CTCAGGG,MIR-125B,MIR-125A;CTCTGGA,MIR-520A,MIR-525;CTTTGA_V$LEF1_Q2;CYTOSKELETAL_PROTEIN_BINDING;DODD_NASOPHARYNGEA…	+	SSA/P_DH	21	21	21	20.4	20.4	20.4	136.38	0	92.709	1778900000	97	0.00680371	2.45481	5.4824	UP	6.69309	Q9P2M7	Q9P2M7	Cingulin	CGN	5392
29.0501	28.2713	29.5441	29.3553	29.341	29.5848	30.5395	30.2811	27.9557	28.8207	30.4371	27.5421	28.3066				cellular component assembly;cellular component assembly at cellular level;cellular component organization;cellular component organization at cellular level;cellular component organization or biogenesis;cellular component organization or biogenesis at cellular level;cellular macromolecular complex assembly;cellular macromolecular complex subunit organization;cellular macromolecule metabolic proces…	GO:0000354;GO:0000375;GO:0000377;GO:0000398;GO:0006139;GO:0006396;GO:0006397;GO:0006807;GO:0008152;GO:0008380;GO:0009987;GO:0010467;GO:0010501;GO:0016043;GO:0016070;GO:0016071;GO:0022607;GO:0022618;GO:0034621;GO:0034622;GO:0034641;GO:0043170;GO:0043933;GO:0044237;GO:0044238;GO:0044260;GO:0065003;GO:0071826;GO:0071840;GO:0071841;GO:0071842;GO:0071844;GO:0090304	adenyl nucleotide binding;adenyl ribonucleotide binding;ATP binding;ATPase activity;ATPase activity, coupled;ATP-dependent helicase activity;ATP-dependent RNA helicase activity;binding;catalytic activity;helicase activity;hydrolase activity;hydrolase activity, acting on acid anhydrides;hydrolase activity, acting on acid anhydrides, in phosphorus-containing anhydrides;nucleoside-triphosphatase act…	GO:0000166;GO:0003724;GO:0003824;GO:0004004;GO:0004386;GO:0005488;GO:0005524;GO:0008026;GO:0008186;GO:0016462;GO:0016787;GO:0016817;GO:0016818;GO:0016887;GO:0017076;GO:0017111;GO:0030554;GO:0032553;GO:0032555;GO:0032559;GO:0035639;GO:0042623;GO:0070035	catalytic step 2 spliceosome;cell part;cytoplasmic part;extracellular membrane-bounded organelle;extracellular organelle;extracellular region part;extracellular vesicular exosome;intracellular membrane-bounded organelle;intracellular non-membrane-bounded organelle;intracellular organelle;intracellular organelle part;intracellular part;macromolecular complex;membrane;membrane-bounded organelle;mem…	GO:0005634;GO:0005654;GO:0005681;GO:0005682;GO:0005730;GO:0005739;GO:0005886;GO:0016020;GO:0030529;GO:0030532;GO:0031982;GO:0031988;GO:0032991;GO:0043226;GO:0043227;GO:0043228;GO:0043229;GO:0043230;GO:0043231;GO:0043232;GO:0044421;GO:0044422;GO:0044424;GO:0044428;GO:0044444;GO:0044446;GO:0044464;GO:0065010;GO:0070062;GO:0071013	Spliceosome	ko03040	AACYNNNNTTCCS_UNKNOWN;AGUIRRE_PANCREATIC_CANCER_COPY_NUMBER_DN;ASTON_MAJOR_DEPRESSIVE_DISORDER_UP;ATP_DEPENDENT_HELICASE_ACTIVITY;ATP_DEPENDENT_RNA_HELICASE_ACTIVITY;ATPASE_ACTIVITY;ATPASE_ACTIVITY_COUPLED;BENPORATH_NANOG_TARGETS;BIOPOLYMER_METABOLIC_PROCESS;BLUM_RESPONSE_TO_SALIRASIB_DN;BROWNE_HCMV_INFECTION_1HR_DN;BROWNE_HCMV_INFECTION_4HR_DN;CAMP_UP.V1_UP;chr12q13;DIAZ_CHRONIC_MEYLOGENOUS_LEUK…	+	SSA/P_DH	17	17	17	25.9	25.9	25.9	95.581	0	73.52	3171800000	107	0.00705917	1.29762	2.45822	UP	4.39434	Q9BUQ8	Q9BUQ8	Probable ATP-dependent RNA helicase DDX23	DDX23	4677
31.5641	31.3277	33.0596	31.667	31.0718	32.2825	31.1077	31.3549	30.9647	32.4005	31.2344	31.6776	31.5476				anatomical structure development;apoptosis;apoptotic mitochondrial changes;biological regulation;biosynthetic process;cell death;cell development;cellular biosynthetic process;cellular component organization;cellular component organization at cellular level;cellular component organization or biogenesis;cellular component organization or biogenesis at cellular level;cellular developmental process;…	GO:0000079;GO:0001558;GO:0001836;GO:0001932;GO:0002064;GO:0003334;GO:0006139;GO:0006352;GO:0006367;GO:0006469;GO:0006807;GO:0006915;GO:0006917;GO:0006950;GO:0006974;GO:0006996;GO:0007005;GO:0007165;GO:0007264;GO:0008152;GO:0008219;GO:0008285;GO:0008629;GO:0008630;GO:0008637;GO:0009058;GO:0009987;GO:0010466;GO:0010467;GO:0010482;GO:0010837;GO:0010839;GO:0010941;GO:0010942;GO:0012501;GO:0012502;GO:…	enzyme inhibitor activity;enzyme regulator activity;kinase inhibitor activity;kinase regulator activity;protein kinase C inhibitor activity;protein kinase inhibitor activity;protein kinase regulator activity;protein serine/threonine kinase inhibitor activity	GO:0004857;GO:0004860;GO:0008426;GO:0019207;GO:0019210;GO:0019887;GO:0030234;GO:0030291	cell part;cytoplasm;cytoplasmic part;cytoplasmic vesicle membrane;cytoplasmic vesicle part;cytosol;extracellular membrane-bounded organelle;extracellular organelle;extracellular region part;extracellular space;extracellular vesicular exosome;intracellular membrane-bounded organelle;intracellular organelle;intracellular organelle part;intracellular part;membrane;membrane-bounded organelle;membrane…	GO:0005615;GO:0005634;GO:0005737;GO:0005829;GO:0012506;GO:0016020;GO:0030659;GO:0031090;GO:0031982;GO:0031988;GO:0043226;GO:0043227;GO:0043229;GO:0043230;GO:0043231;GO:0044421;GO:0044422;GO:0044424;GO:0044433;GO:0044444;GO:0044446;GO:0044464;GO:0065010;GO:0070062	Aldosterone-regulated sodium reabsorption;Cell cycle;p53 signaling pathway	ko04110;ko04115;ko04960	AAGWWRNYGGC_UNKNOWN;AFFAR_YY1_TARGETS_UP;AIGNER_ZEB1_TARGETS;AMIT_EGF_RESPONSE_480_HELA;APOPTOSIS_GO;APOPTOTIC_MITOCHONDRIAL_CHANGES;APOPTOTIC_PROGRAM;APRELIKOVA_BRCA1_TARGETS;BASAKI_YBX1_TARGETS_UP;BILD_HRAS_ONCOGENIC_SIGNATURE;BLALOCK_ALZHEIMERS_DISEASE_INCIPIENT_UP;BLALOCK_ALZHEIMERS_DISEASE_UP;BOYAULT_LIVER_CANCER_SUBCLASS_G23_UP;CAGGTG_V$E12_Q6;CCAWYNNGAAR_UNKNOWN;CCTGTGA,MIR-513;CELL_DEVELO…	+	SSA/P_DH	14	11	11	57.3	47.2	47.2	27.774	0	323.31	22701000000	478	0.00709906	1.20148	2.29976	UP	4.38832	P31947	P31947	14-3-3 protein sigma	SFN	1648
29.6283	28.3482	29.0008	29.8987	29.5837	29.5048	30.1607	30.0289	28.576	29.6777	29.8801	28.6254	28.6827				anatomical structure homeostasis;base-excision repair;biological regulation;biosynthetic process;cell cycle checkpoint;cell cycle process;cell proliferation;cellular biosynthetic process;cellular component organization;cellular component organization at cellular level;cellular component organization or biogenesis;cellular component organization or biogenesis at cellular level;cellular macromolecu…	GO:0000018;GO:0000019;GO:0000075;GO:0000077;GO:0000086;GO:0000723;GO:0000724;GO:0000725;GO:0000726;GO:0001817;GO:0001819;GO:0001932;GO:0001934;GO:0002376;GO:0006139;GO:0006259;GO:0006260;GO:0006275;GO:0006278;GO:0006281;GO:0006284;GO:0006289;GO:0006302;GO:0006303;GO:0006310;GO:0006807;GO:0006950;GO:0006952;GO:0006955;GO:0006974;GO:0006996;GO:0007004;GO:0007062;GO:0007093;GO:0007095;GO:0007129;GO:…	3'-5' exonuclease activity;binding;catalytic activity;cation binding;deoxyribonuclease activity;DNA binding;double-stranded DNA binding;endodeoxyribonuclease activity;endonuclease activity;exonuclease activity;hydrolase activity;hydrolase activity, acting on ester bonds;ion binding;manganese ion binding;metal ion binding;nuclease activity;nucleic acid binding;protein binding;protein C-terminus bi…	GO:0000014;GO:0003676;GO:0003677;GO:0003690;GO:0003824;GO:0004518;GO:0004519;GO:0004520;GO:0004527;GO:0004536;GO:0005488;GO:0005515;GO:0008022;GO:0008408;GO:0016787;GO:0016788;GO:0030145;GO:0043167;GO:0043169;GO:0043566;GO:0046872;GO:0046914	cell part;chromatin;chromosomal part;cytoplasmic part;cytosol;intracellular membrane-bounded organelle;intracellular organelle;intracellular organelle part;intracellular part;macromolecular complex;membrane-bounded organelle;Mre11 complex;nuclear part;nucleoplasm;nucleus;organelle;organelle part;protein complex;site of double-strand break	GO:0000785;GO:0005634;GO:0005654;GO:0005829;GO:0030870;GO:0032991;GO:0035861;GO:0043226;GO:0043227;GO:0043229;GO:0043231;GO:0043234;GO:0044422;GO:0044424;GO:0044427;GO:0044428;GO:0044444;GO:0044446;GO:0044464	Homologous recombination;Non-homologous end-joining	ko03440;ko03450	3_5_EXONUCLEASE_ACTIVITY;ABE_VEGFA_TARGETS;BENPORATH_ES_1;BENPORATH_NANOG_TARGETS;BIOCARTA_ATM_PATHWAY;BIOCARTA_ATRBRCA_PATHWAY;BIOPOLYMER_METABOLIC_PROCESS;BLUM_RESPONSE_TO_SALIRASIB_DN;BRUINS_UVC_RESPONSE_LATE;CAIRO_HEPATOBLASTOMA_CLASSES_UP;CELL_CYCLE_GO_0007049;CELL_CYCLE_PHASE;CELL_CYCLE_PROCESS;CHEN_METABOLIC_SYNDROM_NETWORK;CHEOK_RESPONSE_TO_MERCAPTOPURINE_AND_LD_MTX_DN;chr11q21;CHROMOSOME…	+	SSA/P_DH	17	17	17	29.2	29.2	29.2	80.592	0	84.594	2831700000	182	0.00711917	0.836362	1.78554	UP	4.3853	P49959	P49959	Double-strand break repair protein MRE11A	MRE11A	1982
32.2903	31.4653	31.991	32.4804	32.1488	32.0971	32.807	32.2697	31.8056	32.2611	32.456	31.6877	31.6445				amine metabolic process;amino acid activation;carboxylic acid metabolic process;cell differentiation;cellular amine metabolic process;cellular amino acid metabolic process;cellular developmental process;cellular ketone metabolic process;cellular macromolecule metabolic process;cellular metabolic process;cellular nitrogen compound metabolic process;cellular process;developmental process;gene expre…	GO:0001649;GO:0006082;GO:0006139;GO:0006399;GO:0006418;GO:0006428;GO:0006520;GO:0006807;GO:0008152;GO:0009308;GO:0009987;GO:0010467;GO:0016070;GO:0019752;GO:0030154;GO:0032502;GO:0034641;GO:0034660;GO:0042180;GO:0043038;GO:0043039;GO:0043170;GO:0043436;GO:0044106;GO:0044237;GO:0044238;GO:0044260;GO:0044281;GO:0048869;GO:0090304	adenyl nucleotide binding;adenyl ribonucleotide binding;aminoacyl-tRNA editing activity;aminoacyl-tRNA ligase activity;ATP binding;binding;carboxylic ester hydrolase activity;catalytic activity;enzyme binding;GTPase binding;hydrolase activity;hydrolase activity, acting on ester bonds;isoleucine-tRNA ligase activity;ligase activity;ligase activity, forming aminoacyl-tRNA and related compounds;liga…	GO:0000166;GO:0002161;GO:0003824;GO:0004812;GO:0004822;GO:0005488;GO:0005515;GO:0005524;GO:0016787;GO:0016788;GO:0016874;GO:0016875;GO:0016876;GO:0017076;GO:0019899;GO:0030554;GO:0032553;GO:0032555;GO:0032559;GO:0035639;GO:0051020;GO:0052689	cell part;cytoplasm;cytoplasmic part;cytosol;extracellular membrane-bounded organelle;extracellular organelle;extracellular region part;extracellular vesicular exosome;intracellular organelle part;intracellular part;membrane;membrane-bounded organelle;membrane-bounded vesicle;nuclear part;nucleoplasm;organelle;organelle part;vesicle	GO:0005654;GO:0005737;GO:0005829;GO:0016020;GO:0031982;GO:0031988;GO:0043226;GO:0043227;GO:0043230;GO:0044421;GO:0044422;GO:0044424;GO:0044428;GO:0044444;GO:0044446;GO:0044464;GO:0065010;GO:0070062	Aminoacyl-tRNA biosynthesis;Valine, leucine and isoleucine biosynthesis	ko00290;ko00970	AMUNDSON_RESPONSE_TO_ARSENITE;BAELDE_DIABETIC_NEPHROPATHY_DN;BLALOCK_ALZHEIMERS_DISEASE_DN;BLUM_RESPONSE_TO_SALIRASIB_UP;BOQUEST_STEM_CELL_CULTURED_VS_FRESH_UP;BOYAULT_LIVER_CANCER_SUBCLASS_G23_UP;CAFFAREL_RESPONSE_TO_THC_24HR_5_UP;CAIRO_HEPATOBLASTOMA_CLASSES_UP;CELL_FRACTION;CHOI_ATL_CHRONIC_VS_ACUTE_DN;chr9q21;COLDREN_GEFITINIB_RESISTANCE_UP;COLLER_MYC_TARGETS_UP;CYTOPLASM;DELPUECH_FOXO3_TARGE…	+	SSA/P_DH	41	41	41	41.6	41.6	41.6	144.5	0	323.31	24326000000	814	0.00714812	0.465594	1.38089	UP	4.38097	P41252	P41252	Isoleucine--tRNA ligase, cytoplasmic	IARS	1802
27.871	27.0855	28.1563	27.7472	27.369	28.1994	27.3536	NaN	NaN	27.9132	27.4587	27.3791	26.7561				actin cytoskeleton organization;actin filament organization;actin filament-based process;anatomical structure morphogenesis;biological regulation;cell cycle phase;cell cycle process;cell division;cell morphogenesis;cell surface receptor linked signaling pathway;cellular component morphogenesis;cellular component organization;cellular component organization at cellular level;cellular component org…	GO:0000132;GO:0000226;GO:0000280;GO:0000902;GO:0001817;GO:0001819;GO:0001932;GO:0001934;GO:0002237;GO:0002376;GO:0006140;GO:0006355;GO:0006357;GO:0006810;GO:0006886;GO:0006950;GO:0006952;GO:0006955;GO:0006970;GO:0006972;GO:0006996;GO:0007010;GO:0007015;GO:0007017;GO:0007026;GO:0007067;GO:0007165;GO:0007166;GO:0007167;GO:0007169;GO:0007264;GO:0009607;GO:0009628;GO:0009653;GO:0009889;GO:0009891;GO:…	binding;cation binding;cytoskeletal protein binding;enzyme binding;enzyme regulator activity;GTPase binding;GTPase regulator activity;guanyl-nucleotide exchange factor activity;ion binding;metal ion binding;microtubule binding;nucleoside-triphosphatase regulator activity;protein binding;Rac GTPase binding;Rac guanyl-nucleotide exchange factor activity;Ras GTPase binding;Ras guanyl-nucleotide exch…	GO:0005083;GO:0005085;GO:0005088;GO:0005089;GO:0005488;GO:0005515;GO:0008017;GO:0008092;GO:0008134;GO:0008270;GO:0015631;GO:0017016;GO:0017048;GO:0019899;GO:0030234;GO:0030676;GO:0030695;GO:0031267;GO:0043167;GO:0043169;GO:0046872;GO:0046914;GO:0048365;GO:0051020;GO:0060589	adherens junction;anchoring junction;cell body;cell junction;cell part;cell projection membrane;cell projection part;cell-cell junction;cell-substrate adherens junction;cell-substrate junction;cytoplasm;cytoplasmic membrane-bounded vesicle;cytoplasmic part;cytoplasmic vesicle;cytoskeletal part;cytoskeleton;cytosol;dendritic shaft;focal adhesion;Golgi apparatus;intracellular membrane-bounded organ…	GO:0005737;GO:0005794;GO:0005819;GO:0005829;GO:0005856;GO:0005874;GO:0005911;GO:0005912;GO:0005923;GO:0005924;GO:0005925;GO:0016023;GO:0030054;GO:0030055;GO:0031253;GO:0031256;GO:0031410;GO:0031982;GO:0031988;GO:0032587;GO:0032991;GO:0043025;GO:0043198;GO:0043226;GO:0043227;GO:0043228;GO:0043229;GO:0043231;GO:0043232;GO:0043234;GO:0044297;GO:0044422;GO:0044424;GO:0044425;GO:0044430;GO:0044444;GO:…	Pathogenic Escherichia coli infection	ko05130	AAAYWAACM_V$HFH4_01;AACTTT_UNKNOWN;AAGCCAT,MIR-135A,MIR-135B;ACCAAAG,MIR-9;ACOSTA_PROLIFERATION_INDEPENDENT_MYC_TARGETS_DN;ACTIN_CYTOSKELETON_ORGANIZATION_AND_BIOGENESIS;ACTIN_FILAMENT_BASED_PROCESS;ACTIN_FILAMENT_ORGANIZATION;AMIT_EGF_RESPONSE_480_HELA;AMUNDSON_GENOTOXIC_SIGNATURE;ANATOMICAL_STRUCTURE_DEVELOPMENT;ANATOMICAL_STRUCTURE_MORPHOGENESIS;ASTON_MAJOR_DEPRESSIVE_DISORDER_DN;BASSO_CD40_SI…	+	SSA/P_DH	14	14	14	17	17	17	111.54	0	91.895	911960000	60	0.00717774	1.01608	2.02242	UP	5.06056	Q92974	Q92974	Rho guanine nucleotide exchange factor 2	ARHGEF2	4164
[truncated: 5,672 more rows]

## Sheet: SSLvsLGA PV
LFQ intensity 2515-ABG02	LFQ intensity 2516-S03	LFQ intensity 2517-AFS03	LFQ intensity 2518-AHG01	LFQ intensity 2520-ABG03	LFQ intensity 2521-AFS01	LFQ intensity 2522-AHG03	LFQ intensity 2523-ABG01	LFQ intensity 2524-S01	LFQ intensity 2525-AFS02	LFQ intensity 2526-AHG02	LFQ intensity 2527-S02	LFQ intensity 2601-S04	Only identified by site	Reverse	Potential contaminant	GOBP name	GOBP	GOMF name	GOMF	GOCC name	GOCC	KEGG name	KEGG	GSEA	Student's T-test Significant SSA/P_LGA	Student's T-test significant	Peptides	Razor + unique peptides	Unique peptides	Sequence coverage [%]	Unique + razor sequence coverage [%]	Unique sequence coverage [%]	Mol. weight [kDa]	Q-value	Score	Intensity	MS/MS Count	Student's T-test p-value SSA/P_LGA	Student's T-test Difference SSA/P_LGA	ratio SSAP/LGA	Up or Down	Student's T-test Test statistic SSA/P_LGA	Protein IDs	Majority protein IDs	Protein names	Gene names	id
[truncated: 5,842 more rows]

## Sheet: SSLvsHGA PV
LFQ intensity 2515-ABG02	LFQ intensity 2516-S03	LFQ intensity 2517-AFS03	LFQ intensity 2518-AHG01	LFQ intensity 2520-ABG03	LFQ intensity 2521-AFS01	LFQ intensity 2522-AHG03	LFQ intensity 2523-ABG01	LFQ intensity 2524-S01	LFQ intensity 2525-AFS02	LFQ intensity 2526-AHG02	LFQ intensity 2527-S02	LFQ intensity 2601-S04	Only identified by site	Reverse	Potential contaminant	GOBP name	GOBP	GOMF name	GOMF	GOCC name	GOCC	KEGG name	KEGG	GSEA	Student's T-test Significant SSA/P_HGA	Student's T-test significant	Peptides	Razor + unique peptides	Unique peptides	Sequence coverage [%]	Unique + razor sequence coverage [%]	Unique sequence coverage [%]	Mol. weight [kDa]	Q-value	Score	Intensity	MS/MS Count	Student's T-test p-value SSA/P_HGA	Student's T-test Difference SSA/P_HGA	ratio SSAP/HGA	Up or Down	Student's T-test Test statistic SSA/P_HGA	Protein IDs	Majority protein IDs	Protein names	Gene names	id
[truncated: 5,842 more rows]

[truncated: 4 more sheets: LGAvs DH PV, HGA vs DH PV, LGA vs HGA PV, AllProt_FunctionalAnnotTable]
